# Supplementary material for: A case of intraplacental gestational choriocarcinoma; characterised by the methylation pattern of the early placenta and an absence of driver mutations
Source: BMC Cancer. 2019 Jul 29;19:744. doi: 10.1186/s12885-019-5906-8 (PMC6664587; doi:10.1186/s12885-019-5906-8)
Supplement: Supplementary file 1 — Table S1 PCR primers. (XLSX 9 kb) [file 12885_2019_5906_MOESM1_ESM.xlsx]

## Sheet: Sheet1
PCR Name	Forward primer	Reverse primer	Sequence primer	Annealing temp
CMTM3	GGATAGGAGGGGTGGTTAAGAAAG	[Btn]TCCACCTTCTTCTTCACCCTAAT	F-GATAGTTTTTTTGGATAGGG	53
GLIS3	[Btn]TTGGATGGGGGTTTTTATTTT	CTCTAAACTTTAACTCCCCCACAC	R-CTATAACATAACATTACCAAATAAC	53
KCNQ1OT1	TGTTTTTGTAGTTTATATGGAAGGG	[Btn]AAACATACCAAACCACCCACCTAACAAAA	F-ATGGTAATGTTTGGTATTTAGAA	53
H19	AGGTGTTTTAGTTTTATGGATGATGG	[Btn]TCCTATAAATATCCTATTCCCAAATAACC	F-TAGTGTAGGTTTATATATTA	60
FAM50B	AGAGTGTTAGGTTTTTGGTAGGG	[Btn]TCTCTAAATAACCACAACAACTTAC	F-GGGAGGATTTTGGAGGAG	53
ZNF350	AAATGTTTAAAAGAGTAAGGATA	CTACCACTACCTTCTATACRTC		56
TLL1	GTAGAGAGGGTAAGTATTGTTTG	ACTCTAATAACAACTAAACC		56
