# Supplementary material for: A case of intraplacental gestational choriocarcinoma; characterised by the methylation pattern of the early placenta and an absence of driver mutations
Source: BMC Cancer. 2019 Jul 29;19:744. doi: 10.1186/s12885-019-5906-8 (PMC6664587; doi:10.1186/s12885-019-5906-8)
Supplement: Supplementary file 3 — Table S3 List of loci containing multiple Illumina EPIC probes identified by bumphunter analysis. (XLSX 721 kb) [file 12885_2019_5906_MOESM3_ESM.xlsx]

## Sheet: Sheet1
	Chr	start	end	Length	value	area	cluster	indexStart	indexEnd	Number of probes	clusterL	p.value	p.valueArea	Hypermethylated
1	chr6	30094960	30095802	843	2.61007	65.2518	273829	265291	265315	25	26	0.000166389	0.000166389	yes
2	chr4	166793622	166795773	2152	2.77682	58.3133	247864	208607	208627	21	25	0.000166389	0.000332779	yes
3	chr6	27840068	27841683	1616	2.87538	54.6323	273432	262818	262836	19	23	0.000166389	0.000665557	yes
4	chr19	52489783	52490310	528	3.81094	49.5422	162156	720716	720728	13	16	0.000166389	0.00116473	yes
5	chr7	86973677	86975244	1568	3.46648	48.5307	298233	324941	324954	14	16	0.000166389	0.00133111	yes
6	chr15	61519486	61521715	2230	2.9599	47.3584	109713	586215	586230	16	22	0.000166389	0.0014975	yes
7	chr19	52074293	52075189	897	4.41288	44.1288	162068	720487	720496	10	15	0.000166389	0.00282862	yes
8	chr8	125984927	125985883	957	4.5309	40.7781	319948	372636	372644	9	13	0.000166389	0.00449251	yes
9	chr10	35625974	35625977	4	-17.9067	35.8134	37113	415121	415122	2	10	0.000166389	0.00815308	no
10	chr19	12406154	12406423	270	-4.64113	23.2057	155077	700666	700670	5	12	0.000166389	0.0294509	no
11	chr11	94799719	94800316	598	-7.52102	22.5631	62078	476468	476470	3	7	0.000166389	0.0312812	no
12	chr6	29578925	29579475	551	4.8777	19.5108	273714	264363	264366	4	15	0.000166389	0.0422629	yes
13	chr6	31832428	31833941	1514	-2.20439	55.1097	274203	269295	269319	25	100	0.000332779	0.000499168	no
14	chr7	121944173	121946213	2041	2.40214	52.8471	301877	333300	333321	22	32	0.000332779	0.000831947	yes
15	chr7	91509769	91510500	732	3.48386	45.2902	298524	325584	325596	13	15	0.000332779	0.00232945	yes
16	chr19	58125386	58126053	668	2.94999	44.2499	163240	724221	724235	15	15	0.000332779	0.00266223	yes
17	chr1	220921306	220922046	741	4.29649	42.9649	28051	66351	66360	10	13	0.000332779	0.00332779	yes
18	chr6	74405406	74406097	692	3.01065	42.1491	278834	282714	282727	14	17	0.000332779	0.00366057	yes
19	chr19	58238435	58239222	788	3.57374	39.3111	163264	724311	724321	11	14	0.000332779	0.00549085	yes
20	chr10	35534954	35535012	59	10.6296	21.2591	37098	415094	415095	2	7	0.000332779	0.0351082	yes
21	chr10	99696049	99696260	212	-5.0227	15.0681	44219	429440	429442	3	7	0.000332779	0.0725458	no
22	chr9	80262456	80262456	1	12.0771	12.0771	326937	387223	387223	1	9	0.000332779	0.107155	yes
23	chr10	135049598	135050957	1360	2.13624	51.2699	49450	442536	442559	24	37	0.000499168	0.000998336	yes
24	chr6	167275395	167276650	1256	2.6668	45.3356	287858	300723	300739	17	17	0.000499168	0.00216306	yes
25	chr19	58661689	58662708	1020	3.88656	38.8656	163351	724593	724602	10	12	0.000499168	0.00599002	yes
26	chr12	109748034	109748043	10	-8.82725	17.6545	80086	517292	517293	2	10	0.000499168	0.0520799	no
27	chr3	124655505	124655505	1	-11.6253	11.6253	225212	160970	160970	1	8	0.000499168	0.114143	no
28	chr6	33160450	33161394	945	2.60958	46.9725	274470	272233	272250	18	88	0.000665557	0.00166389	yes
29	chr7	79082017	79083753	1737	2.29555	45.9111	297716	324055	324074	20	33	0.000665557	0.00199667	yes
30	chr15	31195557	31196599	1043	3.33443	43.3476	105824	577483	577495	13	14	0.000665557	0.0031614	yes
31	chr19	57702652	57703364	713	2.86312	42.9468	163162	723907	723921	15	27	0.000665557	0.00349418	yes
32	chr19	52531438	52532420	983	3.45141	41.4169	162162	720754	720765	12	12	0.000665557	0.00382696	yes
33	chr22	44207821	44208549	729	3.47371	38.2108	210663	768386	768396	11	14	0.000665557	0.00648918	yes
34	chr4	48491941	48492344	404	3.93516	23.611	239260	191745	191750	6	10	0.000665557	0.0276206	yes
35	chr3	18486958	18486983	26	8.36069	16.7214	214897	139524	139525	2	9	0.000665557	0.0592346	yes
36	chr20	30585327	30585988	662	-4.65736	13.9721	194724	732210	732212	3	7	0.000665557	0.0855241	no
37	chr7	32529604	32530745	1142	2.58635	46.5543	293187	315071	315088	18	19	0.000831947	0.00183028	yes
38	chr10	102988251	102989645	1395	2.31694	44.0219	44751	430956	430974	19	42	0.000831947	0.00299501	yes
39	chr11	128563027	128565168	2142	2.94264	41.1969	66501	486031	486044	14	58	0.000831947	0.00399334	yes
40	chr3	137483479	137484586	1108	3.42739	41.1286	227135	165119	165130	12	50	0.000831947	0.00432612	yes
41	chr5	42424075	42425093	1019	3.02158	39.2806	254296	222217	222229	13	19	0.000831947	0.00565724	yes
42	chr6	26033394	26034145	752	3.85901	30.8721	273100	261664	261671	8	9	0.000831947	0.0131448	yes
43	chr6	71135532	71135534	3	-8.16797	16.3359	278528	282054	282055	2	7	0.000831947	0.0613977	no
44	chr6	100017604	100017604	1	-9.67266	9.67266	280451	285955	285955	1	14	0.000831947	0.147754	no
45	chr7	27223682	27225078	1397	2.4598	44.2765	292350	313295	313312	18	39	0.000998336	0.00249584	yes
46	chr10	124895243	124896713	1471	2.89622	40.5471	47593	437248	437261	14	27	0.000998336	0.0046589	yes
47	chr1	2461610	2462364	755	3.64818	32.8336	600	2828	2836	9	17	0.000998336	0.00981697	yes
48	chr12	56622608	56622933	326	-4.0448	16.1792	74656	505814	505817	4	10	0.000998336	0.0625624	no
49	chr22	50586299	50586605	307	-4.55724	13.6717	212232	771668	771670	3	13	0.000998336	0.0878536	no
50	chr9	139623981	139623981	1	-9.25588	9.25588	335263	403252	403252	1	12	0.000998336	0.160067	no
51	chr2	29337946	29339307	1362	2.89153	40.4814	167850	84825	84838	14	21	0.00116473	0.00482529	yes
52	chr15	76632420	76634887	2468	2.96307	38.5199	112638	592865	592877	13	21	0.00116473	0.0063228	yes
53	chr20	2780680	2781685	1006	3.03575	36.429	192068	726408	726419	12	16	0.00116473	0.00748752	yes
54	chr6	26043820	26044405	586	3.75185	30.0148	273101	261674	261681	8	9	0.00116473	0.0146423	yes
55	chr11	36399139	36399468	330	7.09203	14.1841	54594	456641	456642	2	13	0.00116473	0.0815308	yes
56	chr4	3029605	3029605	1	-8.96848	8.96848	234961	182631	182631	1	8	0.00116473	0.168386	no
57	chr4	54965684	54967674	1991	2.42153	41.1661	239614	192446	192462	17	20	0.00133111	0.00415973	yes
58	chr6	30042814	30043418	605	2.48294	39.727	273819	265151	265166	16	44	0.00133111	0.00515807	yes
59	chr19	52598653	52599329	677	3.52777	31.7499	162170	720786	720794	9	9	0.00133111	0.0113145	yes
60	chr4	99064459	99064904	446	3.71851	29.7481	242824	198819	198826	8	10	0.00133111	0.0151414	yes
61	chr4	8388503	8388670	168	-7.08006	14.1601	236238	185881	185882	2	13	0.00133111	0.08203	no
62	chr12	6560689	6561547	859	3.014	36.168	68819	491318	491329	12	13	0.0014975	0.0078203	yes
63	chr19	44576003	44576513	511	3.27221	35.9943	160106	714478	714488	11	14	0.0014975	0.00798669	yes
64	chr19	52407881	52408371	491	3.49296	31.4366	162146	720679	720687	9	10	0.0014975	0.0118136	yes
65	chr1	51794136	51794701	566	-7.01703	14.0341	10958	28453	28454	2	15	0.0014975	0.0840266	no
66	chr7	1946397	1946541	145	-4.37186	13.1156	289258	305677	305679	3	7	0.0014975	0.09401	no
67	chr6	41339616	41342382	2767	2.86	40.04	276050	276855	276868	14	19	0.00166389	0.00499168	yes
68	chr8	9911482	9912981	1500	2.42431	38.7889	308162	348547	348562	16	20	0.00166389	0.00615641	yes
69	chr19	44952417	44952808	392	3.25138	35.7651	160159	714667	714677	11	16	0.00166389	0.00831947	yes
70	chr6	108486773	108487820	1048	3.48476	31.3629	281134	287375	287383	9	44	0.00166389	0.0121464	yes
71	chr19	11959443	11960208	766	3.73078	18.6539	155004	700423	700427	5	8	0.00166389	0.046589	yes
72	chr18	53089892	53089895	4	6.97117	13.9423	148583	684873	684874	2	7	0.00166389	0.0861897	yes
73	chr6	106545531	106546824	1294	2.8346	39.6843	280831	286754	286767	14	14	0.00183028	0.00532446	yes
74	chr2	228028601	228029685	1085	2.92744	38.0568	188410	126786	126798	13	17	0.00183028	0.00665557	yes
75	chr17	47209827	47210822	996	3.22582	35.484	137577	658880	658890	11	20	0.00183028	0.00848586	yes
76	chr12	10022055	10022688	634	3.59831	21.5899	69420	493132	493137	6	8	0.00183028	0.0347754	yes
77	chr2	70913888	70914261	374	-3.79512	15.1805	172822	94548	94551	4	7	0.00183028	0.0712146	no
78	chr9	139695076	139695174	99	5.74647	11.4929	335283	403336	403337	2	7	0.00183028	0.115474	yes
79	chr7	156795356	156798581	3226	2.79872	39.182	306239	343228	343241	14	23	0.00199667	0.00582363	yes
80	chr19	52390810	52391605	796	2.92376	38.0089	162143	720662	720674	13	15	0.00199667	0.00682196	yes
81	chr12	3982140	3982976	837	3.50886	28.0709	68331	490194	490201	8	10	0.00199667	0.0186356	yes
82	chr22	27068716	27068908	193	3.68113	18.4057	207157	760251	760255	5	7	0.00199667	0.0482529	yes
83	chr5	140892677	140893101	425	4.02008	12.0602	263589	241683	241685	3	9	0.00199667	0.107321	yes
84	chr6	151774069	151774260	192	-5.35111	10.7022	285769	296540	296541	2	17	0.00199667	0.12812	no
85	chr15	71184581	71185422	842	2.14274	36.4265	111623	590279	590295	17	22	0.00216306	0.00765391	yes
86	chr18	6414602	6415252	651	3.47255	31.2529	144581	677452	677460	9	11	0.00216306	0.0123128	yes
87	chr7	126891621	126892599	979	3.49905	24.4933	302175	333880	333886	7	24	0.00216306	0.0259567	yes
88	chr18	53090572	53090620	49	-5.13369	10.2674	148583	684875	684876	2	7	0.00216306	0.135774	no
89	chr6	26087607	26088446	840	3.51873	21.1124	273108	261716	261721	6	10	0.00232945	0.0354409	yes
90	chr6	52528802	52529026	225	-3.89203	11.6761	277627	280467	280469	3	11	0.00232945	0.113478	no
91	chr9	140729241	140729277	37	-5.10574	10.2115	335639	404498	404499	2	14	0.00232945	0.137438	no
92	chr3	73673231	73674815	1585	2.2822	36.5152	221682	154403	154418	16	23	0.00249584	0.00715474	yes
93	chr17	74533504	74534419	916	2.94075	35.289	141966	668910	668921	12	25	0.00249584	0.00881864	yes
94	chr6	33288599	33288998	400	-1.89325	32.1853	274496	273062	273078	17	204	0.00249584	0.0106489	no
95	chr19	56879418	56879994	577	3.0855	30.855	163066	723551	723560	10	15	0.00249584	0.0133111	yes
96	chr11	64579163	64579179	17	5.10215	10.2043	57560	464760	464761	2	21	0.00249584	0.13777	yes
97	chr3	44753865	44754398	534	2.97347	32.7082	217487	144771	144781	11	16	0.00266223	0.00998336	yes
98	chr2	222438965	222438965	1	-6.86024	6.86024	187810	125708	125708	1	25	0.00266223	0.234276	no
99	chr5	5139610	5140935	1326	2.60419	36.4587	251008	216327	216340	14	22	0.00282862	0.00732113	yes
100	chr19	58951434	58951885	452	3.35709	30.2138	163413	724848	724856	9	12	0.00282862	0.0141431	yes
101	chr7	2205249	2205691	443	-3.60867	14.4347	289365	306198	306201	4	8	0.00282862	0.0790349	no
102	chr12	53715621	53715787	167	-3.84523	11.5357	74089	503727	503729	3	9	0.00282862	0.114975	no
103	chr1	115323130	115323130	1	6.74537	6.74537	17466	42182	42182	1	14	0.00282862	0.237604	yes
104	chr10	118608473	118609402	930	-2.84692	37.0099	46682	435167	435179	13	20	0.00299501	0.00698835	no
105	chr17	46691543	46693336	1794	2.13807	34.2091	137469	658424	658439	16	80	0.00299501	0.00915141	yes
106	chr5	157097845	157098619	775	3.34828	30.1345	265831	246324	246332	9	12	0.00299501	0.0144759	yes
107	chr4	75859672	75859930	259	3.60459	14.4184	240878	194951	194954	4	21	0.00299501	0.0792013	yes
108	chr9	123837773	123837845	73	4.77731	9.55463	331440	395144	395145	2	9	0.00299501	0.151913	yes
109	chr12	1800909	1800909	1	-6.51354	6.51354	67815	489038	489038	1	14	0.00299501	0.246589	no
110	chr13	96085241	96086275	1035	-2.52656	35.3719	90878	541414	541427	14	15	0.0031614	0.00865225	no
111	chr2	172951501	172953630	2130	2.19246	32.8869	182589	114471	114485	15	39	0.0031614	0.00965058	yes
112	chr19	44529262	44529683	422	3.4531	27.6248	160101	714453	714460	8	12	0.0031614	0.0201331	yes
113	chr4	6201430	6201536	107	4.76367	9.52734	235539	184188	184189	2	10	0.0031614	0.152745	yes
114	chr20	43595488	43595488	1	-5.99013	5.99013	197012	737336	737336	1	17	0.0031614	0.27371	no
115	chr1	161228203	161229027	825	3.45394	24.1776	20717	51429	51435	7	11	0.00332779	0.0267887	yes
116	chr12	113494417	113494429	13	-3.79482	11.3845	80832	519114	519116	3	13	0.00332779	0.116805	no
117	chr1	197170891	197170891	1	5.9251	5.9251	24443	58742	58742	1	13	0.00332779	0.277537	yes
118	chr1	10057158	10058068	911	3.42742	27.4194	2506	7918	7925	8	15	0.00349418	0.0207987	yes
119	chr22	50451975	50451975	1	-5.82894	5.82894	212187	771532	771532	1	7	0.00349418	0.282363	no
120	chr2	201391216	201391350	135	-4.58094	9.16188	185179	119937	119938	2	13	0.00366057	0.163561	no
121	chr8	70982867	70984559	1693	2.66637	34.6628	314718	362723	362735	13	22	0.00382696	0.00898502	yes
122	chr6	29760410	29760909	500	1.97448	29.6173	273763	264734	264748	15	24	0.00382696	0.0156406	yes
123	chr12	71833017	71833613	597	2.95825	29.5825	76312	509794	509803	10	16	0.00382696	0.015807	yes
124	chr19	58038573	58039253	681	3.11552	28.0397	163220	724137	724145	9	10	0.00382696	0.018802	yes
125	chr5	50264628	50265660	1033	3.44058	24.084	254596	222920	222926	7	27	0.00382696	0.0269551	yes
126	chr1	150479487	150480242	756	-3.73064	11.1919	18621	45001	45003	3	7	0.00382696	0.118636	no
127	chr16	84653054	84653054	1	-5.65645	5.65645	127229	629799	629799	1	14	0.00382696	0.293677	no
128	chr6	26055103	26056948	1846	1.90101	28.5152	273105	261692	261706	15	19	0.00399334	0.0169717	yes
129	chr19	44555804	44556485	682	3.11369	28.0232	160103	714465	714473	9	11	0.00399334	0.0189684	yes
130	chr12	89743788	89744877	1090	2.94903	29.4903	77469	511931	511940	10	39	0.00415973	0.0161398	yes
131	chr11	66791038	66791156	119	4.48255	8.96509	58200	467361	467362	2	18	0.00415973	0.168719	yes
132	chr19	52900882	52901431	550	2.78213	33.3856	162219	720963	720974	12	15	0.00432612	0.0093178	yes
133	chr19	58070563	58071767	1205	2.88388	31.7227	163227	724154	724164	11	14	0.00432612	0.0114809	yes
134	chr2	54342556	54343179	624	3.2756	26.2048	170784	90409	90416	8	9	0.00432612	0.0231281	yes
135	chr11	69590090	69590580	491	3.40969	23.8678	58918	469567	469573	7	7	0.00432612	0.0272879	yes
136	chr16	2051943	2052423	481	-3.67126	11.0138	117144	604860	604862	3	8	0.00432612	0.121298	no
137	chr18	53257019	53257375	357	3.03393	27.3054	148616	684939	684947	9	13	0.00449251	0.0212978	yes
138	chr21	42688540	42688886	347	3.43634	20.618	203655	751715	751720	6	10	0.00449251	0.0382696	yes
139	chr5	134583552	134584351	800	-4.40346	8.80692	262459	238397	238398	2	9	0.00449251	0.172879	no
140	chr14	102026086	102026812	727	2.56234	33.3104	103693	571651	571663	13	26	0.0046589	0.00948419	yes
141	chr2	238395007	238395947	941	2.68234	32.1881	190220	130673	130684	12	16	0.0046589	0.0104825	yes
142	chr6	166400656	166401921	1266	2.22206	31.1089	287645	300172	300185	14	21	0.0046589	0.0124792	yes
143	chr7	4211566	4212007	442	-3.6268	10.8804	289826	307536	307538	3	9	0.0046589	0.12396	no
144	chr2	74740561	74741941	1381	2.66977	32.0372	173479	96252	96263	12	20	0.00482529	0.0109817	yes
145	chr5	126408756	126409372	617	2.86229	31.4852	261451	236037	236047	11	14	0.00482529	0.0116473	yes
146	chr19	53758521	53758609	89	-4.33311	8.66622	162342	721266	721267	2	9	0.00482529	0.175042	no
147	chr6	127664193	127665378	1186	2.5124	32.6612	282857	290877	290889	13	20	0.00499168	0.0101498	yes
148	chr6	88032061	88032848	788	2.91652	29.1652	279669	284356	284365	10	12	0.00499168	0.0163062	yes
149	chr11	111383083	111383889	807	3.21887	25.7509	63410	479020	479027	8	12	0.00499168	0.0236273	yes
150	chr22	46440562	46441127	566	3.41896	20.5138	211223	769615	769620	6	10	0.00499168	0.0387687	yes
151	chr17	39682769	39682769	1	-4.80803	4.80803	135844	653693	653693	1	31	0.00499168	0.336439	no
152	chr15	78632572	78633662	1091	2.48986	32.3681	112996	593624	593636	13	30	0.00515807	0.0103161	yes
153	chr19	40005557	40006625	1069	2.1662	30.3268	159183	711759	711772	14	19	0.00515807	0.0139767	yes
154	chr8	145925419	145926089	671	2.9952	26.9568	323300	380335	380343	9	12	0.00515807	0.0219634	yes
155	chr9	5437653	5438510	858	3.27436	22.9205	323844	381501	381507	7	8	0.00515807	0.0304493	yes
156	chr7	139256247	139256620	374	-3.43039	17.152	303980	337651	337655	5	11	0.00515807	0.0562396	no
157	chr10	98589334	98589349	16	-4.27771	8.55541	43929	428776	428777	2	7	0.00515807	0.178203	no
158	chr11	101453871	101454830	960	2.65143	31.8172	62475	477123	477134	12	18	0.00532446	0.0111481	yes
159	chr6	33180930	33181870	941	2.15402	30.1563	274472	272444	272457	14	48	0.00532446	0.0143095	yes
160	chr19	52956622	52957180	559	2.89189	28.9189	162229	720995	721004	10	12	0.00532446	0.0166389	yes
161	chr2	172960993	172961504	512	3.578	10.734	182590	114505	114507	3	21	0.00532446	0.127621	yes
162	chr3	52489749	52489874	126	-4.24472	8.48944	219044	149383	149384	2	17	0.00532446	0.1797	no
163	chr19	9785295	9786131	837	2.47072	32.1193	154399	698579	698591	13	13	0.00549085	0.0108153	yes
164	chr11	72975377	72976305	929	2.8098	30.9078	59729	471586	471596	11	16	0.00549085	0.0129784	yes
165	chr10	44880236	44880819	584	3.10596	24.8477	37650	416291	416298	8	20	0.00549085	0.0249584	yes
166	chr19	15947148	15947948	801	3.261	22.827	155868	703079	703085	7	7	0.00549085	0.030782	yes
167	chr11	63776397	63776419	23	-4.09237	8.18474	57301	463753	463754	2	8	0.00549085	0.187188	no
168	chr15	50646057	50646159	103	-3.54462	10.6339	108369	583428	583430	3	26	0.00565724	0.129451	no
169	chr6	106534239	106534382	144	-4.05855	8.1171	280826	286747	286748	2	12	0.00565724	0.18985	no
170	chr19	57862410	57863210	801	2.78698	30.6568	163189	724004	724014	11	15	0.00582363	0.0134775	yes
171	chr1	215256254	215256978	725	3.07186	24.5748	27535	65448	65455	8	13	0.00582363	0.0257903	yes
172	chr5	140044542	140044696	155	-4.05092	8.10185	263410	240681	240682	2	11	0.00582363	0.190849	no
173	chr5	176038529	176038529	1	-4.60483	4.60483	268101	250972	250972	1	10	0.00582363	0.344426	no
174	chr1	101702062	101702782	721	2.59228	31.1074	16150	38942	38953	12	18	0.00599002	0.0126456	yes
175	chr6	10408362	10411781	3420	2.1323	29.8522	270886	257480	257493	14	24	0.00599002	0.0148087	yes
176	chr11	30037943	30038797	855	2.41444	31.3877	53709	454623	454635	13	20	0.00615641	0.01198	yes
177	chr12	54410380	54410819	440	1.99728	27.962	74236	504377	504390	14	45	0.00615641	0.0193012	yes
178	chr1	159824086	159824993	908	3.21646	22.5152	20385	50363	50369	7	19	0.00615641	0.031614	yes
179	chr9	138371479	138372274	796	3.35141	16.757	334872	402168	402172	5	12	0.00615641	0.0585691	yes
180	chr17	1658265	1658265	1	4.57364	4.57364	129572	637289	637289	1	7	0.00615641	0.346922	yes
181	chr1	200011580	200011988	409	2.77311	30.5042	24771	59307	59317	11	25	0.0063228	0.0138103	yes
182	chr19	57018614	57019373	760	2.944	26.496	163079	723621	723629	9	12	0.0063228	0.022629	yes
183	chr3	185000586	185001026	441	3.16382	22.1468	231976	175046	175052	7	12	0.0063228	0.0324459	yes
184	chr11	63775071	63775226	156	3.95858	7.91716	57301	463748	463749	2	8	0.0063228	0.196506	yes
185	chr6	30068493	30069296	804	2.37953	30.9338	273823	265189	265201	13	64	0.00648918	0.012812	yes
186	chr5	59064235	59064682	448	2.68565	29.5422	255606	224751	224761	11	11	0.00648918	0.0159734	yes
187	chr6	42750452	42750452	1	-4.54456	4.54456	276388	277656	277656	1	12	0.00648918	0.349917	no
188	chr1	36916005	36916744	740	2.35068	30.5588	8353	21981	21993	13	16	0.00665557	0.0136439	yes
189	chr19	56904755	56905152	398	2.84395	28.4395	163068	723565	723574	10	14	0.00665557	0.0173045	yes
190	chr19	17392384	17393354	971	2.83549	28.3549	156218	703902	703911	10	15	0.00682196	0.0178037	yes
191	chr19	41106155	41106351	197	3.39888	13.5955	159446	712516	712519	4	10	0.00682196	0.0890183	yes
192	chr21	17102764	17102764	1	-4.51103	4.51103	201271	746771	746771	1	8	0.00682196	0.353245	no
193	chr19	58010655	58011582	928	2.97999	23.8399	163216	724124	724131	8	10	0.00698835	0.0274542	yes
194	chr7	2727683	2727825	143	3.38886	13.5554	289547	306867	306870	4	13	0.00698835	0.0893511	yes
195	chr7	616051	616716	666	-3.48304	10.4491	288805	303600	303602	3	15	0.00698835	0.133611	no
196	chr18	5543271	5544237	967	2.2932	29.8116	144513	677295	677307	13	20	0.00715474	0.014975	yes
197	chr10	15901712	15902612	901	2.47516	29.7019	34791	410679	410690	12	17	0.00715474	0.0154742	yes
198	chr5	169930841	169931425	585	2.81027	28.1027	267021	248570	248579	10	17	0.00715474	0.0184692	yes
199	chr19	5455386	5455843	458	-3.18707	19.1224	153420	695919	695924	6	11	0.00715474	0.044426	no
200	chr3	74663507	74664120	614	3.26829	16.3414	221719	154471	154475	5	9	0.00715474	0.0612313	yes
	chr12	106976448	106977074	627	2.28555	29.7122	79591	516159	516171	13	28	0.00732113	0.0153078	yes
	chr2	237087548	237088919	1372	3.18206	19.0923	189958	130170	130175	6	15	0.00732113	0.0449251	yes
	chr19	40949452	40950172	721	3.47312	10.4194	159397	712375	712377	3	19	0.00732113	0.134609	yes
	chr12	124238392	124238404	13	-3.82929	7.65857	82852	524262	524263	2	7	0.00732113	0.204992	no
	chr12	2113435	2113955	521	2.79945	27.9945	67894	489238	489247	10	16	0.00748752	0.0191348	yes
	chr4	153601466	153602714	1249	-3.13877	18.8326	246873	206612	206617	6	13	0.00765391	0.0457571	no
	chr18	72123958	72124791	834	3.23273	16.1637	150410	687893	687897	5	11	0.00765391	0.0627288	yes
	chr19	15090242	15090275	34	3.80484	7.60968	155659	702547	702548	2	11	0.00765391	0.206156	yes
	chr21	34443672	34444584	913	2.79157	27.9157	202361	748984	748993	10	25	0.0078203	0.0194676	yes
	chr1	111149507	111150316	810	3.1327	18.7962	16873	40706	40711	6	17	0.0078203	0.0459235	yes
	chr8	63998164	63999202	1039	2.41768	29.0122	314126	361409	361420	12	13	0.00798669	0.0164725	yes
	chr11	43602179	43603214	1036	2.78874	27.8874	54858	457134	457143	10	48	0.00798669	0.0196339	yes
	chr11	31825756	31827775	2020	2.17928	28.3306	53831	454912	454924	13	27	0.00815308	0.01797	yes
	chr19	58095424	58095659	236	2.94523	23.5619	163232	724189	724196	8	12	0.00815308	0.0281198	yes
	chr5	74161231	74161556	326	3.78289	7.56578	257007	227576	227577	2	15	0.00815308	0.20782	yes
	chr1	175161069	175161069	1	4.2705	4.2705	22420	55043	55043	1	19	0.00815308	0.372546	yes
	chr6	31648948	31649469	522	2.17794	28.3132	274155	268522	268534	13	48	0.00831947	0.0181364	yes
	chr2	27805706	27806326	621	2.78227	27.8227	167547	84174	84183	10	20	0.00831947	0.0198003	yes
	chr16	3414926	3415311	386	3.20276	16.0138	117565	606701	606705	5	8	0.00831947	0.0640599	yes
	chr10	102777898	102777924	27	-3.75666	7.51332	44700	430702	430703	2	8	0.00831947	0.209651	no
	chr19	1524449	1524449	1	4.26238	4.26238	151982	691883	691883	1	11	0.00831947	0.37371	yes
	chr5	156886816	156887490	675	2.38345	28.6014	265785	246223	246234	12	17	0.00848586	0.0168053	yes
	chr11	118122801	118123243	443	2.55519	28.1071	64576	481590	481600	11	16	0.00848586	0.0183028	yes
	chr15	22979752	22981162	1411	-3.09884	18.593	105072	575638	575643	6	8	0.00848586	0.0470882	no
	chr16	73516495	73516495	1	4.25818	4.25818	125651	626466	626466	1	7	0.00848586	0.374043	yes
	chr14	57274550	57275413	864	2.85635	25.7071	97005	556867	556875	9	33	0.00865225	0.0239601	yes
	chr21	33784147	33785063	917	2.37388	28.4866	202257	748688	748699	12	17	0.00881864	0.0171381	yes
	chr10	49892433	49892433	1	4.18213	4.18213	38108	417248	417248	1	17	0.00881864	0.381864	yes
	chr1	942161	944439	2279	-2.36836	28.4203	61	259	270	12	41	0.00898502	0.0174709	no
	chr19	57988497	57989282	786	2.50418	27.546	163211	724098	724108	11	13	0.00898502	0.0204659	yes
	chr10	23982779	23983686	908	2.7366	27.366	35560	412279	412288	10	18	0.00898502	0.0209651	yes
	chr11	27721088	27721350	263	3.06094	18.3657	53552	454315	454320	6	39	0.00898502	0.0485857	yes
	chr17	74667276	74667276	1	-4.15424	4.15424	142007	669021	669021	1	9	0.00898502	0.384692	no
	chr1	77332993	77334256	1264	2.36337	28.3604	13825	34283	34294	12	19	0.00915141	0.0176373	yes
	chr5	1875013	1876215	1203	2.6992	26.992	250579	215208	215217	10	20	0.00915141	0.021797	yes
	chr7	158936632	158938491	1860	3.05582	18.3349	306879	345421	345426	6	9	0.00915141	0.0487521	yes
	chr7	2106929	2107220	292	-3.41987	10.2596	289328	306016	306018	3	12	0.00915141	0.136106	no
	chr2	10951921	10951951	31	3.69854	7.39707	165274	79333	79334	2	15	0.00915141	0.21381	yes
	chr2	109088540	109088540	1	-4.12664	4.12664	176498	102813	102813	1	8	0.00915141	0.387521	no
	chr4	57371368	57372356	989	2.91183	23.2946	239874	193099	193106	8	13	0.0093178	0.0291181	yes
	chr19	13106037	13107252	1216	3.1266	15.633	155226	701360	701364	5	9	0.0093178	0.0667221	yes
	chr19	59073902	59074265	364	3.68961	7.37922	163441	725016	725017	2	9	0.0093178	0.214143	yes
	chr16	69140794	69141478	685	2.48259	27.3085	124855	624470	624480	11	24	0.00948419	0.0211314	yes
	chr14	75423089	75423402	314	-3.20449	12.818	99992	563146	563149	4	14	0.00948419	0.0978369	no
	chr5	159738801	159739256	456	3.41673	10.2502	266218	247027	247029	3	11	0.00948419	0.136772	yes
	chr19	52429980	52430920	941	2.31571	27.7885	162148	720690	720701	12	12	0.00965058	0.0199667	yes
	chr19	28284491	28285308	818	2.67438	26.7438	157202	706776	706785	10	11	0.00965058	0.0222962	yes
	chr10	61122100	61122920	821	1.97805	25.7146	38865	418693	418705	13	17	0.00965058	0.0237937	yes
	chr11	31832879	31833477	599	-2.30015	27.6018	53832	454945	454956	12	72	0.00981697	0.0202995	no
	chr1	1181956	1182658	703	3.01876	18.1125	150	752	757	6	10	0.00981697	0.049584	yes
	chr3	196911826	196911826	1	4.04914	4.04914	233990	179222	179222	1	8	0.00981697	0.398502	yes
	chr2	115919013	115920825	1813	2.46925	27.1618	177310	104520	104530	11	19	0.00998336	0.0214642	yes
	chr18	5237581	5238310	730	2.89108	23.1286	144485	677207	677214	8	11	0.00998336	0.0297837	yes
	chr11	111169457	111170648	1192	2.28883	27.466	63365	478913	478924	12	27	0.0103161	0.0206323	yes
	chr12	4383281	4384688	1408	2.43563	26.792	68407	490360	490370	11	71	0.0103161	0.0221298	yes
	chr19	49713323	49715516	2194	-2.65601	26.5601	161429	718458	718467	10	10	0.0103161	0.0224626	no
	chr19	22469217	22469368	152	3.0759	15.3795	157095	706528	706532	5	9	0.0103161	0.0695507	yes
	chr10	104402556	104402556	1	4.00698	4.00698	45034	431820	431820	1	13	0.0103161	0.402662	yes
	chr5	74349804	74350214	411	3.13402	12.5361	257034	227636	227639	4	15	0.0104825	0.100666	yes
	chr19	19322527	19322563	37	-3.60285	7.20569	156823	705756	705757	2	11	0.0104825	0.220965	no
	chr10	88294689	88294689	1	-3.99762	3.99762	42444	425687	425687	1	12	0.0104825	0.40416	no
	chr2	169312418	169313695	1278	2.63791	26.3791	182112	113401	113410	10	14	0.0106489	0.0227953	yes
	chr8	37962134	37962181	48	-3.59986	7.19971	311654	356277	356278	2	22	0.0106489	0.221464	no
	chr1	161010454	161010454	1	-3.99074	3.99074	20652	51099	51099	1	17	0.0106489	0.405491	no
	chr2	20101755	20102184	430	2.24987	26.9985	166285	81225	81236	12	19	0.0108153	0.0216306	yes
	chr15	37394630	37395171	542	2.96836	17.8102	106578	579014	579019	6	55	0.0108153	0.0512479	yes
	chr16	1499445	1500359	915	-3.32387	9.97161	116946	603899	603901	3	26	0.0108153	0.142097	no
	chr10	13390774	13390774	1	3.98891	3.98891	34366	409770	409770	1	11	0.0108153	0.405824	yes
	chr14	55492371	55492371	1	-3.97662	3.97662	96744	556331	556331	1	17	0.0109817	0.407987	no
	chr3	51422103	51422103	1	-3.96452	3.96452	218812	148624	148624	1	16	0.0111481	0.409151	no
	chr2	237080267	237080535	269	3.11236	12.4495	189954	130152	130155	4	28	0.0113145	0.10183	yes
	chr2	133427763	133428993	1231	2.18624	26.2349	179080	108120	108131	12	24	0.0114809	0.0229617	yes
	chr10	98479991	98480746	756	2.6995	24.2955	43911	428739	428747	9	14	0.0114809	0.0262895	yes
	chr9	98783545	98784351	807	2.89	20.23	328948	390637	390643	7	12	0.0114809	0.0399334	yes
	chr16	29002210	29002219	10	-3.53231	7.06462	121191	614682	614683	2	7	0.0114809	0.22629	no
	chr19	6535078	6535078	1	3.95285	3.95285	153748	696772	696772	1	7	0.0114809	0.410815	yes
	chr8	69242643	69243904	1262	2.18225	26.187	314564	362445	362456	12	19	0.0116473	0.0232945	yes
	chr1	164290167	164290766	600	2.88624	20.2037	21072	52179	52185	7	9	0.0116473	0.0400998	yes
	chr10	77162826	77163615	790	2.55551	25.5551	41135	423385	423394	10	78	0.0118136	0.0242928	yes
	chr1	218337433	218338809	1377	2.82457	22.5966	27744	65801	65808	8	9	0.0118136	0.0311148	yes
	chr3	197519021	197519021	1	-3.89584	3.89584	234120	179545	179545	1	15	0.0118136	0.4198	no
	chr1	15271952	15272383	432	2.81453	22.5163	3465	10161	10168	8	11	0.01198	0.0314476	yes
	chr10	102976327	102976702	376	3.00774	15.0387	44747	430911	430915	5	18	0.01198	0.0732113	yes
	chr10	102985949	102987483	1535	2.52962	25.2962	44751	430944	430953	10	42	0.0121464	0.0244592	yes
	chr10	98272504	98272504	1	3.88912	3.88912	43855	428624	428624	1	12	0.0121464	0.420965	yes
	chr19	56915079	56915879	801	2.16525	25.983	163070	723580	723591	12	15	0.0123128	0.0234609	yes
	chr19	9609152	9609580	429	2.33415	25.6756	154385	698518	698528	11	16	0.0123128	0.0241265	yes
	chr19	12305655	12305869	215	2.99474	14.9737	155060	700631	700635	5	8	0.0123128	0.0737105	yes
	chr2	225448924	225449267	344	-3.21902	9.65706	188173	126399	126401	3	10	0.0123128	0.148253	no
	chr10	108923781	108924867	1087	2.80269	22.4215	45596	433026	433033	8	14	0.0124792	0.0317804	yes
	chr6	36354232	36354489	258	2.99071	14.9536	275175	275053	275057	5	20	0.0124792	0.0742097	yes
	chr19	44528709	44528709	1	-3.88117	3.88117	160101	714450	714450	1	12	0.0124792	0.422962	no
	chr1	214159589	214160159	571	3.05481	12.2193	27361	65128	65131	4	37	0.0126456	0.104825	yes
	chr3	64545579	64545579	1	-3.87849	3.87849	220594	152482	152482	1	12	0.0126456	0.423295	no
	chr3	170626822	170627029	208	-3.21497	9.6449	230247	171610	171612	3	14	0.012812	0.148918	no
	chr8	103816801	103816801	1	3.86892	3.86892	317743	368709	368709	1	14	0.012812	0.424459	yes
	chr1	10855062	10855806	745	3.03448	12.1379	2701	8426	8429	4	24	0.0129784	0.106156	yes
	chr15	96959633	96961054	1422	2.29456	25.2402	115555	599500	599510	11	11	0.0131448	0.0246256	yes
	chr3	171176909	171177320	412	3.20284	9.60853	230346	171752	171754	3	11	0.0131448	0.150416	yes
	chr2	70187740	70190733	2994	-2.08136	24.9763	172693	94233	94244	12	12	0.0133111	0.024792	no
	chr2	211089678	211090487	810	2.48112	24.8112	186406	122504	122513	10	13	0.0133111	0.0251248	yes
	chr17	73583839	73584617	779	2.62231	23.6008	141669	667971	667979	9	15	0.0133111	0.027787	yes
	chr12	28122232	28122626	395	3.02615	12.1046	71370	497137	497140	4	16	0.0133111	0.106656	yes
	chr1	160855876	160855876	1	-3.83528	3.83528	20627	51025	51025	1	7	0.0133111	0.42995	no
	chr3	45837170	45838226	1057	2.05059	24.607	217725	145254	145265	12	17	0.0134775	0.025624	yes
	chr16	75095700	75097612	1913	-2.82723	19.7906	125841	626837	626843	7	7	0.0134775	0.0410982	no
	chr7	138483773	138483788	16	-3.45836	6.91673	303844	337329	337330	2	13	0.0136439	0.23228	no
	chr10	80826794	80826794	1	-3.82452	3.82452	41762	424355	424355	1	21	0.0136439	0.43178	no
	chr1	153651147	153652247	1101	2.60684	23.4615	19208	46851	46859	9	15	0.0138103	0.0284526	yes
	chr11	65306731	65307006	276	-3.18011	9.54032	57790	465635	465637	3	25	0.0138103	0.152246	no
	chr3	154798648	154798648	1	3.81484	3.81484	228973	169000	169000	1	21	0.0138103	0.432779	yes
	chr17	79859809	79860645	837	2.25356	24.7892	143591	674233	674243	11	12	0.0139767	0.0252912	yes
	chr16	66878426	66879016	591	2.46913	24.6913	124293	622564	622573	10	17	0.0139767	0.0254576	yes
	chr11	796069	796607	539	2.77404	22.1923	49751	444074	444081	8	36	0.0139767	0.0321131	yes
	chr9	8857486	8857502	17	-3.17791	9.53373	324108	381958	381960	3	7	0.0139767	0.152413	no
	chr16	2070206	2070861	656	3.00911	12.0364	117151	604908	604911	4	13	0.0141431	0.107654	yes
	chr7	17339326	17339481	156	3.17458	9.52375	291179	310632	310634	3	16	0.0141431	0.152912	yes
	chr8	27473422	27473612	191	-3.17452	9.52355	310462	353861	353863	3	18	0.0143095	0.153078	no
	chr16	11877212	11877212	1	3.80426	3.80426	118917	609905	609905	1	9	0.0143095	0.43411	yes
	chr11	8289620	8290939	1320	2.21665	24.3831	51249	449344	449354	11	11	0.0144759	0.0261231	yes
	chr4	114900720	114901454	735	2.58328	23.2495	244148	201547	201555	9	14	0.0144759	0.0292845	yes
	chr6	26032263	26032585	323	2.73603	21.8883	273099	261656	261663	8	8	0.0144759	0.0334443	yes
	chr11	32456340	32457162	823	1.80599	21.6719	53915	455224	455235	12	54	0.0144759	0.0341098	yes
	chr19	42828156	42829252	1097	3.00713	12.0285	159839	713727	713730	4	17	0.0144759	0.107987	yes
	chr2	74375903	74375930	28	-3.43763	6.87525	173392	95891	95892	2	13	0.0144759	0.233444	no
	chr18	8717011	8718597	1587	-2.20463	24.2509	144811	677828	677838	11	11	0.0146423	0.0264559	no
	chr10	31609531	31610093	563	2.56545	23.0891	36509	414093	414101	9	37	0.0146423	0.0299501	yes
	chr3	197282220	197283151	932	-2.6995	21.596	234077	179422	179429	8	12	0.0146423	0.034609	no
	chr14	23502879	23503042	164	-3.15867	9.47601	94124	550117	550119	3	23	0.0146423	0.154077	no
	chr8	22856635	22856801	167	3.14267	9.42801	309790	352264	352266	3	8	0.0148087	0.155408	yes
	chr6	26159120	26159136	17	3.43369	6.86738	273122	261804	261805	2	27	0.0148087	0.233777	yes
	chr14	37666838	37667261	424	2.20037	24.2041	95466	553565	553575	11	16	0.014975	0.0266223	yes
	chr6	25962987	25963442	456	2.85921	17.1552	273087	261577	261582	6	10	0.014975	0.0560732	yes
	chr8	144213766	144213766	1	-3.75755	3.75755	322805	378099	378099	1	7	0.014975	0.44376	no
	chr16	30022132	30022725	594	2.39982	23.9982	121358	615185	615194	10	22	0.0153078	0.0271215	yes
	chr17	45772319	45772800	482	2.5365	22.8285	137252	657613	657621	9	16	0.0153078	0.0306156	yes
	chr17	3599481	3599635	155	2.91111	14.5555	130014	638599	638603	5	13	0.0153078	0.0770383	yes
	chr5	72594461	72594851	391	2.96962	11.8785	256779	227064	227067	4	32	0.0154742	0.109983	yes
	chr20	42137384	42137384	1	-3.75006	3.75006	196667	736526	736526	1	15	0.0154742	0.444925	no
	chr20	61639277	61639613	337	3.1196	9.3588	200616	744950	744952	3	22	0.0156406	0.157404	yes
	chr22	41345978	41345978	1	-3.74119	3.74119	209920	766617	766617	1	13	0.0156406	0.446423	no
	chr3	129118538	129118667	130	-2.96582	11.8633	226199	163209	163212	4	7	0.015807	0.110316	no
	chr21	42538884	42538894	11	3.4179	6.83579	203628	751639	751640	2	13	0.015807	0.235275	yes
	chr10	77160160	77160935	776	2.83387	17.0032	41135	423363	423368	6	78	0.0159734	0.0574043	yes
	chr2	119916431	119916807	377	2.75762	19.3034	177546	105014	105020	7	21	0.0161398	0.0432612	yes
	chr19	58570419	58571052	634	2.35806	23.5806	163333	724528	724537	10	15	0.0163062	0.0279534	yes
	chr5	63986245	63987010	766	2.75166	19.2616	255968	225425	225431	7	13	0.0163062	0.043594	yes
	chr16	89437501	89437518	18	-3.40573	6.81146	128805	634608	634609	2	8	0.0163062	0.235441	no
	chr11	74953490	74953490	1	3.7073	3.7073	60078	472421	472421	1	15	0.0163062	0.45391	yes
	chr7	130792790	130793551	762	2.74458	19.2121	302901	335609	335615	7	15	0.0164725	0.0439268	yes
	chr3	122399411	122400474	1064	2.13986	23.5384	224782	160141	160151	11	15	0.0166389	0.0282862	yes
	chr10	119304102	119304719	618	2.33606	23.3606	46785	435517	435526	10	42	0.0166389	0.0287854	yes
	chr1	235098925	235099807	883	-2.62341	20.9873	30399	71440	71447	8	11	0.0166389	0.0361065	no
	chr2	230578770	230579469	700	2.87931	14.3966	188633	127212	127216	5	12	0.0166389	0.0797005	yes
	chr9	841850	842799	950	3.09805	9.29416	323467	380758	380760	3	12	0.0166389	0.159068	yes
	chr21	28338836	28338893	58	3.09326	9.27978	201778	747673	747675	3	13	0.0168053	0.159734	yes
	chr19	30719828	30720025	198	3.36927	6.73855	157490	707284	707285	2	20	0.0168053	0.23777	yes
	chr1	2287741	2287741	1	-3.68381	3.68381	538	2500	2500	1	7	0.0168053	0.458403	no
	chr2	60780027	60780809	783	2.33038	23.3038	171368	91516	91525	10	47	0.0169717	0.0289517	yes
	chr6	72129198	72129214	17	3.36874	6.73747	278620	282239	282240	2	12	0.0169717	0.237937	yes
	chr5	141393467	141393674	208	-3.35995	6.71989	263735	242059	242060	2	15	0.0171381	0.238935	no
	chr19	58609269	58609806	538	2.12899	23.4189	163343	724554	724564	11	15	0.0173045	0.028619	yes
	chr2	183293056	183293056	1	-3.66062	3.66062	183802	117219	117219	1	7	0.0173045	0.462562	no
	chr15	58357891	58358384	494	2.10593	23.1652	109208	585223	585233	11	27	0.0174709	0.0296173	yes
	chr8	144120106	144120681	576	2.46203	22.1583	322777	378024	378032	9	9	0.0174709	0.0322795	yes
	chr13	95358151	95359203	1053	2.60636	20.8509	90791	541247	541254	8	20	0.0174709	0.0366057	yes
	chr17	28705858	28706081	224	3.06713	9.20138	133947	648961	648963	3	15	0.0174709	0.16223	yes
	chr5	114937874	114938411	538	-2.08922	22.9814	260400	234082	234092	11	21	0.0176373	0.0301165	no
	chr6	166665898	166667648	1751	2.29796	22.9796	287684	300296	300305	10	12	0.0176373	0.0302829	yes
	chr11	123395568	123395568	1	-3.64225	3.64225	65706	484201	484201	1	9	0.0176373	0.467887	no
	chr8	144660395	144660872	478	-2.44179	21.9761	322968	378731	378739	9	35	0.0178037	0.0327787	no
	chr19	58399865	58400649	785	2.59515	20.7612	163294	724400	724407	8	8	0.0178037	0.0372712	yes
	chr1	203763196	203764137	942	-2.85554	14.2777	25645	61308	61312	5	17	0.0178037	0.0806988	no
	chr7	44365023	44365033	11	3.05794	9.17381	294651	317909	317911	3	18	0.0178037	0.163062	yes
	chr1	17445660	17445809	150	-3.34383	6.68766	4025	11592	11593	2	14	0.0178037	0.240266	no
	chr16	1369140	1369140	1	-3.63453	3.63453	116895	603605	603605	1	8	0.0178037	0.469052	no
	chr2	171673195	171674179	985	2.05476	22.6023	182427	114071	114081	11	55	0.01797	0.0309484	yes
	chr11	65545237	65547172	1936	-2.58948	20.7158	57853	465961	465968	8	14	0.0181364	0.0374376	no
	chr9	134001375	134001527	153	3.32798	6.65596	333673	399846	399847	2	14	0.0181364	0.241098	yes
	chr18	54306437	54306437	1	3.61666	3.61666	148713	685090	685090	1	15	0.0181364	0.471381	yes
	chr2	219925065	219925688	624	2.58831	20.7065	187495	124791	124798	8	21	0.0183028	0.037604	yes
	chr10	46970584	46970868	285	3.03702	9.11105	37842	416724	416726	3	10	0.0183028	0.165058	yes
	chr10	134600600	134600998	399	1.99288	21.9216	49299	441711	441721	11	57	0.0184692	0.0329451	yes
	chr1	207991593	207992084	492	-2.66154	18.6308	26489	63323	63329	7	12	0.0184692	0.0467554	no
	chr10	116527650	116528363	714	2.77533	16.652	46495	434765	434770	6	9	0.0184692	0.059401	yes
	chr1	200640507	200640542	36	-3.3212	6.64241	24868	59489	59490	2	14	0.0184692	0.241597	no
	chr13	98626476	98626476	1	3.60807	3.60807	91121	541868	541868	1	9	0.0184692	0.472047	yes
	chr19	58446600	58446988	389	1.99	21.89	163303	724422	724432	11	15	0.0186356	0.0332779	yes
	chr2	127976351	127977559	1209	2.65894	18.6126	178415	106656	106662	7	13	0.0186356	0.0469218	yes
	chr8	93113829	93114951	1123	2.83442	14.1721	316289	365826	365830	5	21	0.0186356	0.0818636	yes
	chr15	93855015	93855060	46	-3.30504	6.61008	115258	598841	598842	2	7	0.0186356	0.242097	no
	chr15	27215898	27216288	391	1.98343	21.8178	105460	576766	576776	11	19	0.018802	0.0336106	yes
	chr8	11058395	11059176	782	1.97808	21.7589	308395	349088	349098	11	18	0.0189684	0.0339434	yes
	chr3	51430023	51430736	714	-2.65422	18.5796	218815	148655	148661	7	20	0.0189684	0.0472546	no
	chr10	33624623	33625992	1370	2.76098	16.5659	36804	414618	414623	6	18	0.0189684	0.0602329	yes
	chr5	140753387	140753655	269	2.22453	22.2453	263549	241458	241467	10	13	0.0191348	0.0319468	yes
	chr3	183948019	183948800	782	2.39208	21.5287	231747	174388	174396	9	15	0.0191348	0.0349418	yes
	chr19	52839334	52840042	709	2.56	20.48	162208	720920	720927	8	12	0.0191348	0.0389351	yes
	chr7	49812836	49813486	651	2.55629	20.4503	295344	319277	319284	8	19	0.0193012	0.0391015	yes
	chr2	237476609	237477186	578	2.81464	14.0732	190026	130314	130318	5	15	0.0193012	0.0830283	yes
	chr13	113758738	113758738	1	-3.59434	3.59434	93240	547057	547057	1	10	0.0193012	0.475374	no
	chr12	49372077	49373263	1187	1.96752	21.6427	73099	500793	500803	11	25	0.0194676	0.0342762	yes
	chr4	170533275	170533425	151	-3.01649	9.04946	248150	209105	209107	3	17	0.0194676	0.166556	no
	chr6	169631174	169631196	23	3.26728	6.53455	288409	302257	302258	2	10	0.0194676	0.245424	yes
	chr11	368473	368902	430	1.92215	21.1437	49613	443306	443316	11	24	0.0196339	0.0352745	yes
	chr2	121103029	121104312	1284	2.81164	14.0582	177762	105475	105479	5	30	0.0196339	0.0835275	yes
	chr22	28196834	28197091	258	3.26229	6.52457	207357	760563	760564	2	20	0.0196339	0.245923	yes
	chr5	160973589	160974086	498	2.54897	20.3918	266325	247245	247252	8	28	0.0198003	0.0392679	yes
	chr1	12078321	12078836	516	-2.86582	11.4633	3055	9320	9323	4	18	0.0198003	0.115807	no
	chr5	55444662	55444662	1	-3.55305	3.55305	255149	223973	223973	1	7	0.0198003	0.482529	no
	chr2	219744947	219745297	351	2.54212	20.3369	187451	124570	124577	8	15	0.0199667	0.0394343	yes
	chr11	69517841	69518773	933	2.7151	16.2906	58896	469507	469512	6	24	0.0199667	0.0618968	yes
	chr12	123481891	123482053	163	-2.86315	11.4526	82677	523778	523781	4	7	0.0199667	0.11614	no
	chr6	31322914	31322926	13	-3.25455	6.50909	274086	267652	267653	2	17	0.0199667	0.247088	no
	chr5	172670879	172670879	1	3.54981	3.54981	267559	249769	249769	1	15	0.0199667	0.482862	yes
	chr19	44324747	44325139	393	2.19813	21.9813	160071	714337	714346	10	14	0.0201331	0.0326123	yes
	chr8	11560299	11560851	553	1.88796	20.7675	308518	349400	349410	11	30	0.0201331	0.0371048	yes
	chr19	17905332	17905966	635	2.53752	20.3002	156380	704405	704412	8	9	0.0201331	0.0396007	yes
	chr8	23566799	23567658	860	2.70194	16.2116	309955	352707	352712	6	8	0.0201331	0.0622296	yes
	chr8	38585881	38586183	303	2.80871	14.0436	311790	356689	356693	5	11	0.0201331	0.0838602	yes
	chr16	28074384	28075295	912	1.81714	19.9886	121021	614179	614189	11	15	0.0202995	0.040599	yes
	chr6	114177329	114177499	171	3.00765	9.02294	281918	288982	288984	3	19	0.0202995	0.166889	yes
	chr3	52018129	52018205	77	-3.24995	6.4999	218902	148957	148958	2	16	0.0202995	0.247421	no
	chr4	57844010	57844010	1	-3.53727	3.53727	239938	193274	193274	1	13	0.0202995	0.485025	no
	chr1	165325413	165326082	670	2.19114	21.9114	21218	52439	52448	10	34	0.0204659	0.0331115	yes
	chr10	61469753	61470060	308	2.53051	20.2441	38894	418743	418750	8	14	0.0204659	0.0397671	yes
	chr16	2260770	2261237	468	-1.80791	19.887	117223	605244	605254	11	49	0.0204659	0.0407654	no
	chr2	66801879	66802180	302	-3.24913	6.49825	172213	93299	93300	2	21	0.0204659	0.247587	no
	chr4	1236638	1236678	41	-3.24257	6.48513	234478	180965	180966	2	20	0.0206323	0.248087	no
	chr7	128577819	128578297	479	2.33408	21.0067	302512	334656	334664	9	14	0.0207987	0.0357737	yes
	chr12	5603131	5603979	849	-1.75406	19.2947	68618	490855	490865	11	16	0.0207987	0.0434276	no
	chr15	45997064	45997356	293	2.69913	16.1948	107935	582612	582617	6	12	0.0207987	0.062396	yes
	chr2	176951189	176951189	1	3.52351	3.52351	183109	115631	115631	1	20	0.0207987	0.487188	yes
	chr5	140479785	140480223	439	2.51972	20.1578	263481	241054	241061	8	20	0.0209651	0.0402662	yes
	chr4	78979559	78980533	975	2.32596	20.9336	241277	195804	195812	9	25	0.0211314	0.0362729	yes
	chr12	56221379	56221478	100	-2.98876	8.96629	74548	505321	505323	3	22	0.0211314	0.168552	no
	chr17	41834126	41834126	1	-3.51372	3.51372	136430	655497	655497	1	8	0.0211314	0.489185	no
	chr1	15763737	15766069	2333	-2.17692	21.7692	3616	10490	10499	10	13	0.0212978	0.033777	no
	chr2	121493807	121494937	1131	2.31838	20.8654	177883	105727	105735	9	15	0.0212978	0.0364393	yes
	chr19	47217554	47218031	478	2.58717	18.1102	160750	716494	716500	7	13	0.0212978	0.0497504	yes
	chr22	35937058	35937531	474	2.50053	20.0043	208548	763320	763327	8	14	0.0214642	0.0404326	yes
	chr11	43596920	43597273	354	2.84352	11.3741	54858	457107	457110	4	48	0.0214642	0.117138	yes
	chr3	185653812	185653812	1	-3.50031	3.50031	232094	175291	175291	1	16	0.0214642	0.491514	no
	chr19	57999034	57999177	144	2.78018	13.9009	163213	724115	724119	5	8	0.0216306	0.0865225	yes
	chr11	74951923	74952165	243	2.97194	8.91583	60078	472413	472415	3	15	0.0216306	0.170383	yes
	chr16	31227800	31228444	645	2.16009	21.6009	121674	616540	616549	10	29	0.021797	0.0344426	yes
	chr1	100715098	100715592	495	2.31057	20.7951	16023	38684	38692	9	14	0.021797	0.0369384	yes
	chr2	95691051	95691755	705	2.57941	18.0559	174714	98899	98905	7	20	0.021797	0.0502496	yes
	chr19	23941207	23941313	107	3.21329	6.42658	157170	706692	706693	2	10	0.021797	0.251082	yes
	chr3	173113856	173115001	1146	2.57342	18.0139	230644	172250	172256	7	24	0.0219634	0.0505824	yes
	chr3	120168805	120168805	1	3.49179	3.49179	224544	159584	159584	1	12	0.0219634	0.492346	yes
	chr4	80246713	80247628	916	-2.29939	20.6945	241414	196031	196039	9	9	0.0221298	0.0377704	no
	chr19	17982682	17982930	249	2.47747	19.8198	156407	704510	704517	8	14	0.0222962	0.0409318	yes
	chr16	19883256	19884330	1075	-2.65832	15.9499	119912	611813	611818	6	7	0.0222962	0.0643927	no
	chr8	4851597	4852036	440	2.82586	11.3034	307637	347543	347546	4	22	0.0224626	0.117471	yes
	chr8	25903852	25903919	68	3.2027	6.40541	310208	353248	353249	2	45	0.0224626	0.251414	yes
	chr4	187475841	187476703	863	2.29515	20.6563	249645	212361	212369	9	17	0.022629	0.0379368	yes
	chr10	8374293	8374526	234	2.95976	8.87928	33773	408648	408650	3	7	0.022629	0.171547	yes
	chr20	58508076	58508123	48	-3.19678	6.39356	199895	743297	743298	2	12	0.022629	0.251747	no
	chr12	49463982	49464041	60	-2.95911	8.87733	73130	500911	500913	3	10	0.0227953	0.17188	no
	chr22	22899712	22899991	280	-3.19329	6.38659	206335	758438	758439	2	7	0.0227953	0.252413	no
	chr2	289147	289731	585	2.64941	15.8964	163500	75188	75193	6	26	0.0229617	0.0648918	yes
	chr7	106685977	106686041	65	3.19291	6.38581	300709	331088	331089	2	11	0.0229617	0.252579	yes
	chr7	27282351	27282987	637	2.10946	21.0946	292372	313454	313463	10	51	0.0231281	0.0356073	yes
	chr11	30344373	30345045	673	2.28971	20.6074	53732	454672	454680	9	12	0.0231281	0.0384359	yes
	chr2	228736253	228736459	207	2.64074	15.8444	188531	127026	127031	6	14	0.0231281	0.0652246	yes
	chr6	107437822	107437865	44	3.19163	6.38327	280982	287056	287057	2	13	0.0231281	0.252745	yes
	chr1	92948788	92949666	879	2.46079	19.6864	15230	37067	37074	8	60	0.0232945	0.0414309	yes
	chr5	80689796	80690458	663	2.64067	15.844	257837	229292	229297	6	8	0.0232945	0.065391	yes
	chr1	18973002	18973303	302	2.81131	11.2452	4393	12324	12327	4	9	0.0232945	0.118136	yes
	chr3	112282684	112282684	1	-3.46112	3.46112	223722	158000	158000	1	21	0.0232945	0.495175	no
	chr1	154297555	154298335	781	2.09939	20.9939	19329	47287	47296	10	26	0.0234609	0.0359401	yes
	chr2	79220029	79220528	500	2.72919	13.646	173774	96897	96901	5	7	0.0234609	0.0883527	yes
	chr7	129421353	129421528	176	3.18316	6.36632	302666	335024	335025	2	13	0.0234609	0.253744	yes
	chr1	47882265	47882936	672	2.63697	15.8218	10571	27581	27586	6	14	0.0236273	0.0657238	yes
	chr20	39316218	39317194	977	2.72535	13.6267	196405	736022	736026	5	25	0.0236273	0.0886855	yes
	chr22	45608345	45608713	369	2.08336	20.8336	211011	769122	769131	10	14	0.0237937	0.036772	yes
	chr1	27189440	27190639	1200	-2.53272	17.729	6462	17169	17175	7	19	0.0237937	0.0515807	no
	chr15	99091228	99092014	787	2.72292	13.6146	115714	599819	599823	5	7	0.0237937	0.0888519	yes
	chr9	34590286	34591618	1333	2.42994	19.4395	325494	384412	384419	8	8	0.0239601	0.0424293	yes
	chr18	9885015	9886405	1391	-2.53198	17.7239	145025	678220	678226	7	10	0.0239601	0.0517471	no
	chr12	62584454	62586425	1972	2.06331	20.6331	75245	507652	507661	10	22	0.0241265	0.0381032	yes
	chr14	105454493	105455402	910	-2.93429	8.80287	104609	574329	574331	3	24	0.0241265	0.173045	no
	chr1	21058444	21059365	922	2.05438	20.5438	4937	13554	13563	10	19	0.0244592	0.0386023	yes
	chr11	32354742	32355509	768	2.60456	15.6274	53900	455145	455150	6	8	0.024792	0.0668885	yes
	chr8	53477218	53478102	885	2.50656	17.5459	313061	359316	359322	7	14	0.0249584	0.0529118	yes
	chr21	45769851	45770390	540	2.69234	13.4617	204557	753988	753992	5	10	0.0249584	0.0903494	yes
	chr14	77506705	77507217	513	2.78591	11.1437	100474	564209	564212	4	7	0.0249584	0.119468	yes
	chr15	54051747	54051901	155	2.60414	15.6248	108795	584400	584405	6	8	0.0251248	0.0670549	yes
	chr7	73704188	73704324	137	2.90986	8.72959	297099	322831	322833	3	9	0.0251248	0.174376	yes
	chr13	102068530	102069296	767	2.19375	19.7438	91742	543162	543170	9	15	0.0252912	0.0412646	yes
	chr17	40822424	40823572	1149	-2.50283	17.5198	136177	654700	654706	7	10	0.0252912	0.053411	no
	chr1	180991969	180992428	460	2.59933	15.596	23128	56439	56444	6	15	0.0252912	0.0672213	yes
	chr2	187349517	187349517	1	-3.42448	3.42448	183969	117543	117543	1	17	0.0252912	0.498003	no
	chr12	125412499	125412589	91	-3.12673	6.25347	83223	525156	525157	2	7	0.0254576	0.257903	no
	chr4	1008738	1008738	1	-3.4233	3.4233	234402	180654	180654	1	49	0.0254576	0.49817	no
	chr4	164253006	164253820	815	2.49955	17.4968	247665	208178	208184	7	19	0.025624	0.0537438	yes
	chr14	104603143	104603563	421	2.67265	13.3632	104354	573499	573503	5	19	0.025624	0.0915141	yes
	chr10	115804578	115805676	1099	2.67092	13.3546	46341	434452	434456	5	14	0.0257903	0.0916805	yes
	chr6	46702683	46703251	569	1.96662	19.6662	277119	279457	279466	10	21	0.0261231	0.0415973	yes
	chr17	75524696	75525151	456	2.66847	13.3423	142261	669727	669731	5	12	0.0261231	0.0921797	yes
	chr19	49109564	49110651	1088	-1.95203	19.5203	161244	717822	717831	10	14	0.0262895	0.0420965	no
	chr11	35159087	35159591	505	-2.77042	11.0817	54358	456191	456194	4	19	0.0262895	0.120632	no
	chr19	56988147	56988398	252	3.11269	6.22538	163077	723605	723606	2	14	0.0262895	0.259567	yes
	chr8	42234243	42234243	1	-3.4154	3.4154	312335	357798	357798	1	12	0.0262895	0.498336	no
	chr1	209957652	209958185	534	1.94156	19.4156	26798	63883	63892	10	16	0.0264559	0.0429285	yes
	chr16	215410	215960	551	2.34374	18.7499	116470	601512	601519	8	18	0.0264559	0.0460899	yes
	chr13	24844684	24844938	255	2.4776	17.3432	85361	530793	530799	7	14	0.0264559	0.0547421	yes
	chr1	84628924	84630160	1237	-2.17504	19.5753	14318	35116	35124	9	13	0.0266223	0.0417637	no
	chr20	61051317	61051685	369	1.9251	19.251	200444	744413	744422	10	28	0.0266223	0.0437604	yes
	chr15	74045075	74045075	1	3.40784	3.40784	112064	591225	591225	1	10	0.0266223	0.498502	yes
	chr4	46995474	46996057	584	2.17047	19.5342	239102	191386	191394	9	18	0.0267887	0.0419301	yes
	chr3	112051808	112052405	598	2.57747	15.4648	223674	157911	157916	6	8	0.0267887	0.0677205	yes
	chr1	91172770	91173232	463	2.66016	13.3008	15031	36558	36562	5	8	0.0267887	0.0925125	yes
	chr11	125774082	125774092	11	2.86975	8.60924	66088	485215	485217	3	11	0.0267887	0.176872	yes
	chr16	51185346	51186266	921	1.9117	19.117	122658	618829	618838	10	36	0.0269551	0.0445923	yes
	chr19	10661705	10662582	878	-2.75101	11.004	154627	699347	699350	4	8	0.0269551	0.121464	no
	chr4	84207274	84207274	1	-3.40547	3.40547	241782	196846	196846	1	14	0.0269551	0.498669	no
	chr1	233086192	233086622	431	1.91018	19.1018	30079	70810	70819	10	15	0.0271215	0.0447587	yes
	chr12	54144921	54145841	921	2.57323	15.4394	74185	504053	504058	6	14	0.0271215	0.0680532	yes
	chr1	47800167	47800167	1	3.40498	3.40498	10559	27559	27559	1	14	0.0271215	0.498835	yes
	chr2	231191662	231191916	255	2.56685	15.4011	188727	127423	127428	6	8	0.0272879	0.0690516	yes
	chr10	133951708	133951963	256	-2.74227	10.9691	49075	440803	440806	4	26	0.0272879	0.12213	no
	chr16	30597827	30598251	425	-3.08782	6.17563	121492	615755	615756	2	13	0.0272879	0.263228	no
	chr11	1886783	1886783	1	-3.40486	3.40486	50094	445539	445539	1	9	0.0272879	0.499002	no
	chr19	19050971	19051370	400	2.15781	19.4203	156739	705540	705548	9	23	0.0274542	0.0425957	yes
	chr2	99553406	99553830	425	2.74162	10.9665	175305	100382	100385	4	14	0.0274542	0.122296	yes
	chr4	184908541	184909509	969	2.15731	19.4158	249146	211165	211173	9	12	0.0276206	0.0427621	yes
	chr9	129374235	129374858	624	2.56299	15.3779	332500	397121	397126	6	20	0.0276206	0.0697171	yes
	chr16	56666066	56666428	363	2.65245	13.2622	123275	620239	620243	5	7	0.0276206	0.0928453	yes
	chr8	26370107	26371034	928	2.73854	10.9541	310284	353428	353431	4	17	0.0276206	0.122962	yes
	chr1	206680628	206681378	751	1.8704	18.704	26252	62751	62760	10	18	0.027787	0.0464226	yes
	chr17	59539397	59539715	319	2.65206	13.2603	139362	663094	663098	5	7	0.027787	0.0930116	yes
	chr10	126850823	126851326	504	-2.73692	10.9477	48028	438278	438281	4	15	0.027787	0.123128	no
	chr17	200717	200717	1	3.38481	3.38481	129129	635776	635776	1	15	0.027787	0.499168	yes
	chr5	121412702	121413188	487	2.15353	19.3817	260860	234925	234933	9	28	0.0279534	0.0430948	yes
	chr13	37005273	37005582	310	1.84125	18.4125	86913	533995	534004	10	34	0.0279534	0.0480865	yes
	chr1	1566687	1567820	1134	2.45475	17.1833	285	1451	1457	7	28	0.0279534	0.0554077	yes
	chr1	216774151	216774677	527	2.56176	15.3706	27642	65596	65601	6	7	0.0279534	0.0698835	yes
	chr1	54204364	54204517	154	2.85912	8.57737	11403	29483	29485	3	9	0.0279534	0.177537	yes
	chr9	124990456	124991182	727	2.30932	18.4746	331712	395650	395657	8	27	0.0281198	0.0477537	yes
	chr2	241758901	241760509	1609	2.45173	17.1621	191129	133039	133045	7	14	0.0281198	0.055574	yes
	chr14	57283315	57284219	905	2.56033	15.362	97007	556903	556908	6	8	0.0281198	0.0700499	yes
	chr9	130639739	130639783	45	-3.06163	6.12326	332814	397805	397806	2	12	0.0281198	0.266389	no
	chr2	231280681	231281474	794	2.30766	18.4613	188736	127447	127454	8	10	0.0282862	0.0479201	yes
	chr6	123317487	123318023	537	2.45122	17.1585	282559	290254	290260	7	21	0.0282862	0.0559068	yes
	chr6	135517041	135517319	279	-2.85614	8.56843	283737	292565	292567	3	7	0.0282862	0.177704	no
	chr1	94586592	94587076	485	-2.5572	15.3432	15500	37679	37684	6	8	0.0284526	0.0702163	no
	chr18	48190466	48190513	48	-3.06033	6.12067	148273	684292	684293	2	7	0.0284526	0.266556	no
	chr16	67184562	67185194	633	2.30015	18.4012	124378	622834	622841	8	15	0.028619	0.0484193	yes
	chr1	26633129	26633338	210	-1.80234	18.0234	6325	16775	16784	10	15	0.028619	0.050416	no
	chr16	2800989	2801793	805	-2.43691	17.0583	117362	605789	605795	7	18	0.028619	0.0570715	no
	chr17	78796159	78797015	857	-2.64026	13.2013	143244	672514	672518	5	10	0.028619	0.0935108	no
	chr10	22540824	22541442	619	2.85243	8.5573	35351	411794	411796	3	10	0.028619	0.17787	yes
	chr13	99091924	99092362	439	-2.72127	10.8851	91204	542024	542027	4	10	0.0287854	0.123627	no
	chr8	8748536	8749074	539	-2.85192	8.55577	308000	348206	348208	3	17	0.0287854	0.178037	no
	chr11	1363685	1363685	1	3.34605	3.34605	49937	444932	444932	1	11	0.0289517	0.499334	yes
	chr19	46282571	46283406	836	-2.12631	19.1368	160539	715857	715865	9	10	0.0291181	0.0440932	no
	chr3	46923068	46923546	479	2.62837	13.1419	217957	145826	145830	5	16	0.0291181	0.0938436	yes
	chr15	47476436	47477411	976	2.71165	10.8466	107985	582687	582690	4	13	0.0291181	0.124626	yes
	chr19	19373566	19373575	10	3.04902	6.09805	156837	705804	705805	2	13	0.0291181	0.267554	yes
	chr8	1921165	1921165	1	3.34494	3.34494	307406	347048	347048	1	13	0.0291181	0.499501	yes
	chr19	35454891	35455225	335	2.1261	19.1349	158131	708628	708636	9	13	0.0292845	0.0442596	yes
	chr17	74070257	74070698	442	2.54499	15.27	141821	668499	668504	6	22	0.0292845	0.0708819	yes
	chr17	26699169	26699551	383	2.70868	10.8347	133548	647769	647772	4	18	0.0292845	0.125458	yes
	chr16	58019866	58019984	119	-2.84394	8.53181	123690	621269	621271	3	7	0.0292845	0.178369	no
	chr11	11374588	11376360	1773	-2.12039	19.0835	51835	450640	450648	9	12	0.0294509	0.0450915	no
	chr16	54962001	54962001	1	3.34284	3.34284	123022	619566	619566	1	34	0.0294509	0.499667	yes
	chr3	119395580	119396386	807	2.11151	19.0036	224438	159380	159388	9	13	0.0296173	0.0452579	yes
	chr9	136150585	136151571	987	2.62023	13.1011	334205	400869	400873	5	11	0.0296173	0.0941764	yes
	chr3	49230019	49230019	1	-3.34266	3.34266	218416	147294	147294	1	7	0.0296173	0.499834	no
	chr16	31483277	31484032	756	2.10952	18.9857	121738	616728	616736	9	21	0.0297837	0.0454243	yes
	chr11	10476242	10476976	735	-2.41375	16.8962	51678	450288	450294	7	14	0.0297837	0.0579035	no
	chr3	120169783	120170441	659	2.40915	16.864	224544	159586	159592	7	12	0.0299501	0.0580699	yes
	chr10	91294781	91294839	59	3.02658	6.05317	42934	426683	426684	2	17	0.0299501	0.270383	yes
	chr3	126327437	126328762	1326	-2.10636	18.9573	225534	161678	161686	9	9	0.0301165	0.0455907	no
	chr3	9440081	9440081	1	-3.32467	3.32467	213137	135762	135762	1	18	0.0301165	0.5	no
	chr17	46681550	46682413	864	2.28492	18.2794	137469	658376	658383	8	80	0.0302829	0.0489185	yes
	chr18	59001158	59001726	569	2.39868	16.7908	149388	686223	686229	7	12	0.0304493	0.0584027	yes
	chr7	37960722	37960974	253	2.52986	15.1792	293837	316312	316317	6	14	0.0304493	0.071381	yes
	chr1	65524301	65525290	990	-2.68917	10.7567	12948	32478	32481	4	8	0.0304493	0.127121	no
	chr13	26623786	26623894	109	3.0213	6.0426	85596	531287	531288	2	16	0.0304493	0.270549	yes
	chr5	77147651	77147651	1	3.32259	3.32259	257358	228375	228375	1	8	0.0304493	0.500166	yes
	chr17	1927796	1928258	463	2.39286	16.75	129658	637508	637514	7	15	0.0306156	0.0587354	yes
	chr19	54291942	54291978	37	-2.81959	8.45878	162462	721587	721589	3	18	0.030782	0.179867	no
	chr5	1102675	1102675	1	3.31015	3.31015	250319	214175	214175	1	7	0.030782	0.500333	yes
	chr15	74420890	74421635	746	2.08175	18.7358	112163	591447	591455	9	62	0.0309484	0.0462562	yes
	chr8	70744954	70745628	675	2.24737	17.979	314692	362647	362654	8	35	0.0309484	0.0507488	yes
	chr7	27191564	27192480	917	2.38888	16.7222	292345	313143	313149	7	42	0.0309484	0.0589018	yes
	chr18	21242914	21242943	30	2.68117	10.7247	146065	680216	680219	4	11	0.0309484	0.127787	yes
	chr20	10652722	10653164	443	2.81506	8.44518	193005	728479	728481	3	22	0.0309484	0.180033	yes
	chr5	133983708	133983708	1	3.30854	3.30854	262347	238067	238067	1	18	0.0309484	0.500499	yes
	chr17	7554666	7555411	746	2.2452	17.9616	130969	641728	641735	8	20	0.0311148	0.0509151	yes
	chr5	72715464	72716122	659	2.38885	16.7219	256806	227144	227150	7	11	0.0311148	0.0590682	yes
	chr8	18667105	18668380	1276	-2.51612	15.0967	309108	350686	350691	6	11	0.0311148	0.0718802	no
	chr17	34058527	34058968	442	2.59708	12.9854	134688	650527	650531	5	11	0.0311148	0.0960067	yes
	chr8	103669337	103669614	278	2.81468	8.44404	317705	368654	368656	3	31	0.0311148	0.1802	yes
	chr14	105292332	105292332	1	3.30737	3.30737	104557	574158	574158	1	7	0.0311148	0.500666	yes
	chr19	2424006	2424182	177	-3.0106	6.0212	152335	692974	692975	2	23	0.0312812	0.271714	no
	chr11	124823775	124824151	377	2.05614	18.5053	65907	484776	484784	9	14	0.0314476	0.047421	yes
	chr7	56515510	56516129	620	2.51157	15.0694	296014	320685	320690	6	11	0.0314476	0.0723794	yes
	chr12	107351181	107351181	1	3.2995	3.2995	79643	516316	516316	1	24	0.0314476	0.500832	yes
	chr6	39281183	39281885	703	2.50959	15.0575	275772	276258	276263	6	14	0.031614	0.0727121	yes
	chr17	11143597	11144509	913	2.59125	12.9563	131685	643661	643665	5	13	0.031614	0.096173	yes
	chr1	149878675	149878706	32	-2.81171	8.43512	18527	44637	44639	3	8	0.031614	0.180532	no
	chr10	6021295	6021295	1	-3.29779	3.29779	33358	407729	407729	1	16	0.031614	0.500998	no
	chr2	9513441	9516223	2783	-2.20696	17.6557	164904	78471	78478	8	9	0.0317804	0.0519135	no
	chr22	31218227	31218741	515	2.37202	16.6042	207903	761878	761884	7	11	0.0317804	0.0599002	yes
	chr17	72930806	72930806	1	-3.29187	3.29187	141480	667340	667340	1	18	0.0317804	0.501165	no
	chr2	128458240	128458556	317	-2.05316	18.4785	178528	106978	106986	9	11	0.0319468	0.0475874	no
	chr10	102498399	102499150	752	2.66775	10.671	44635	430448	430451	4	12	0.0319468	0.129118	yes
	chr12	111474016	111474088	73	3.00526	6.01052	80460	518293	518294	2	17	0.0321131	0.272213	yes
	chr19	3880535	3881536	1002	2.02541	18.2287	152884	694544	694552	9	14	0.0322795	0.0490849	yes
	chr1	145473005	145473700	696	2.2034	17.6272	18269	43927	43934	8	11	0.0322795	0.0524126	yes
	chr3	69812125	69812973	849	-2.36023	16.5216	221096	153363	153369	7	9	0.0322795	0.0603993	no
	chr17	48711954	48712219	266	2.01788	18.1609	137987	660172	660180	9	19	0.0324459	0.0492512	yes
	chr12	66217432	66218285	854	2.20199	17.6159	75668	508516	508523	8	17	0.0324459	0.052579	yes
	chr14	73959688	73959688	1	-3.26968	3.26968	99670	562322	562322	1	17	0.0324459	0.501331	no
	chr11	122753326	122753715	390	2.01727	18.1554	65574	483915	483923	9	19	0.0326123	0.0494176	yes
	chr2	85895048	85896539	1492	-2.35767	16.5037	174236	97853	97859	7	8	0.0326123	0.0605657	no
	chr11	627582	628677	1096	-2.49526	14.9716	49696	443838	443843	6	26	0.0326123	0.0738769	no
	chr11	9684410	9684886	477	-2.99463	5.98925	51538	450015	450016	2	15	0.0326123	0.273877	no
	chr1	19970190	19970521	332	2.01214	18.1093	4670	12908	12916	9	26	0.0327787	0.0499168	yes
	chr15	49255364	49255839	476	2.01062	18.0955	108212	583123	583131	9	18	0.0329451	0.0500832	yes
	chr7	27171391	27171528	138	2.79934	8.39801	292338	313040	313042	3	37	0.0329451	0.181364	yes
	chr20	21490515	21491178	664	2.65669	10.6268	194012	730473	730476	4	15	0.0331115	0.129617	yes
	chr15	71055992	71056145	154	2.56809	12.8405	111594	590213	590217	5	9	0.0332779	0.0973378	yes
	chr15	31664433	31664460	28	-2.79391	8.38174	105950	577757	577759	3	7	0.0332779	0.181697	no
	chr8	32406900	32406928	29	2.97818	5.95635	311177	355307	355308	2	11	0.0332779	0.275707	yes
	chr12	121903328	121903328	1	-3.25536	3.25536	82295	522646	522646	1	8	0.0332779	0.501498	no
	chr2	163200476	163200833	358	2.19092	17.5273	181652	112621	112628	8	14	0.0334443	0.0532446	yes
	chr15	37179779	37180889	1111	2.48018	14.8811	106539	578902	578907	6	17	0.0334443	0.0747088	yes
	chr12	50355307	50355618	312	2.97562	5.95125	73344	501597	501598	2	14	0.0334443	0.276206	yes
	chr14	75988251	75988820	570	-2.18774	17.5019	100143	563510	563517	8	13	0.0336106	0.0535774	no
	chr2	10686963	10687636	674	-2.56628	12.8314	165220	79215	79219	5	15	0.0336106	0.0975042	no
	chr16	86601510	86602083	574	2.78918	8.36755	127876	631526	631528	3	17	0.0336106	0.18203	yes
	chr7	134832432	134833031	600	1.97968	17.8171	303426	336495	336503	9	13	0.033777	0.0510815	yes
	chr13	30981649	30981649	1	-3.25075	3.25075	86229	532680	532680	1	8	0.033777	0.501664	no
	chr1	12123105	12123554	450	2.18457	17.4766	3071	9370	9377	8	13	0.0339434	0.0539101	yes
	chr15	45927012	45927554	543	2.18238	17.4591	107923	582585	582592	8	19	0.0341098	0.0540765	yes
	chr19	51289959	51290713	755	-2.64949	10.5979	161869	719870	719873	4	9	0.0341098	0.130616	no
	chr20	20347495	20347649	155	2.78337	8.3501	193885	730201	730203	3	16	0.0342762	0.182696	yes
	chr11	69949263	69951486	2224	-1.9714	17.7426	58999	469793	469801	9	11	0.0344426	0.0514143	no
	chr12	131568441	131569289	849	-2.18218	17.4574	84025	527000	527007	8	8	0.0344426	0.0542429	no
	chr14	96506542	96506542	1	3.2406	3.2406	102651	568923	568923	1	15	0.0344426	0.50183	yes
	chr4	123543179	123543434	256	-2.96257	5.92514	244631	202530	202531	2	10	0.034609	0.277371	no
	chr22	35778014	35778014	1	-3.23637	3.23637	208510	763247	763247	1	13	0.034609	0.501997	no
	chr1	207224090	207224565	476	-2.30854	16.1598	26395	63078	63084	7	30	0.0347754	0.0628952	no
	chr19	49128319	49128319	1	-3.23558	3.23558	161251	717876	717876	1	8	0.0347754	0.502163	no
	chr7	45961078	45961419	342	1.96004	17.6403	294924	318523	318531	9	41	0.0349418	0.0522463	yes
	chr17	77776428	77776731	304	2.64021	10.5608	142915	671449	671452	4	44	0.0349418	0.131115	yes
	chr13	22248814	22249362	549	2.77842	8.33525	85046	530184	530186	3	8	0.0349418	0.183361	yes
	chr4	128887694	128887694	1	-3.23246	3.23246	244983	203166	203166	1	27	0.0351082	0.502329	no
	chr9	100613647	100615357	1711	1.95091	17.5582	329205	391160	391168	9	11	0.0352745	0.0527454	yes
	chr12	58131681	58132733	1053	2.17413	17.3931	74992	507090	507097	8	19	0.0352745	0.0545757	yes
	chr2	172955512	172955512	1	3.22983	3.22983	182590	114487	114487	1	21	0.0352745	0.502496	yes
	chr13	100635002	100636451	1450	1.94799	17.5319	91552	542771	542779	9	32	0.0354409	0.0530782	yes
	chr6	26020561	26021147	587	2.29971	16.098	273095	261621	261627	7	34	0.0354409	0.0630616	yes
	chr2	20865651	20865847	197	2.63219	10.5288	166479	81629	81632	4	13	0.0354409	0.13178	yes
	chr10	102105615	102105615	1	-3.22854	3.22854	44558	430218	430218	1	16	0.0354409	0.502662	no
	chr2	173600987	173601413	427	2.44332	14.6599	182693	114736	114741	6	15	0.0356073	0.0757072	yes
	chr1	91301461	91301840	380	2.54658	12.7329	15043	36651	36655	5	15	0.0356073	0.0985025	yes
	chr12	70004787	70005609	823	-2.63057	10.5223	76159	509472	509475	4	9	0.0356073	0.131947	no
	chr1	197881327	197881741	415	1.93802	17.4422	24516	58886	58894	9	23	0.0357737	0.0544093	yes
	chr19	1591035	1591627	593	-2.62985	10.5194	152009	691946	691949	4	16	0.0357737	0.13228	no
	chr15	65116255	65116557	303	2.94711	5.89422	110311	587476	587477	2	15	0.0357737	0.279534	yes
	chr6	134958611	134958611	1	-3.22538	3.22538	283641	292403	292403	1	8	0.0357737	0.502829	no
	chr12	76741864	76742363	500	2.16123	17.2898	76654	510491	510498	8	11	0.0359401	0.0549085	yes
	chr7	49814435	49815502	1068	2.29732	16.0813	295344	319286	319292	7	19	0.0359401	0.0633943	yes
	chr20	2731560	2732695	1136	2.43923	14.6354	192055	726382	726387	6	13	0.0359401	0.0758735	yes
	chr14	76605056	76605176	121	2.76956	8.30869	100281	563778	563780	3	9	0.0359401	0.184027	yes
	chr12	6936787	6936787	1	3.22289	3.22289	68938	491827	491827	1	16	0.0359401	0.502995	yes
	chr9	37036494	37038053	1560	2.29642	16.0749	325864	385393	385399	7	23	0.0361065	0.0635607	yes
	chr1	114414042	114414532	491	-2.53776	12.6888	17342	41853	41857	5	7	0.0361065	0.0991681	no
	chr4	3485263	3485461	199	2.62382	10.4953	235096	183072	183075	4	15	0.0361065	0.132779	yes
	chr9	116038869	116038977	109	-2.76369	8.29107	330640	393753	393755	3	17	0.0361065	0.184526	no
	chr2	46926944	46926944	1	-3.22185	3.22185	170159	89240	89240	1	15	0.0361065	0.503161	no
	chr11	91957660	91958799	1140	2.43554	14.6132	61714	475681	475686	6	13	0.0364393	0.0762063	yes
	chr7	5253016	5253178	163	-2.6224	10.4896	290032	308215	308218	4	13	0.0364393	0.132945	no
	chr11	972871	973436	566	-2.75797	8.27392	49813	444414	444416	3	12	0.0364393	0.185025	no
	chr2	45168793	45169562	770	2.15649	17.252	169800	88539	88546	8	38	0.0366057	0.0550749	yes
	chr7	1096969	1097933	965	-1.90503	17.1452	288985	304453	304461	9	34	0.0366057	0.056406	no
	chr2	45179727	45180462	736	2.43083	14.585	169803	88575	88580	6	22	0.0366057	0.0763727	yes
	chr13	95359974	95360278	305	-2.93955	5.87909	90791	541257	541258	2	20	0.0366057	0.2802	no
	chr6	33875958	33875991	34	-2.93763	5.87526	274658	273823	273824	2	14	0.036772	0.280366	no
	chr6	62995523	62996299	777	1.89903	17.0912	278255	281557	281565	9	14	0.0369384	0.0567388	yes
	chr4	145567592	145568399	808	2.42933	14.576	246046	205114	205119	6	18	0.0369384	0.0765391	yes
	chr5	34044058	34044775	718	-2.53109	12.6554	253339	220398	220402	5	14	0.0369384	0.0993344	no
	chr11	68611260	68611596	337	2.61662	10.4665	58643	468813	468816	4	26	0.0369384	0.133278	yes
	chr2	204732651	204732687	37	-2.93687	5.87374	185678	121079	121080	2	8	0.0369384	0.280699	no
	chr1	169396637	169396909	273	2.15059	17.2047	21768	53654	53661	8	11	0.0371048	0.0552413	yes
	chr19	36643070	36643932	863	2.42889	14.5733	158492	709797	709802	6	11	0.0371048	0.0767055	yes
	chr16	1202468	1202468	1	3.21298	3.21298	116838	603306	603306	1	13	0.0371048	0.503328	yes
	chr2	43903470	43903900	431	2.14487	17.159	169624	88157	88164	8	10	0.0372712	0.0557404	yes
	chr12	26277706	26277706	1	3.2099	3.2099	71062	496545	496545	1	19	0.0372712	0.503494	yes
	chr6	48036406	48036676	271	1.88266	16.9439	277301	279803	279811	9	17	0.0374376	0.0577371	yes
	chr10	124907942	124908907	966	2.42367	14.542	47596	437299	437304	6	35	0.0374376	0.0772047	yes
	chr6	42883584	42883762	179	-2.60877	10.4351	276407	277721	277724	4	10	0.0374376	0.134276	no
	chr16	81253692	81254407	716	-2.14109	17.1287	126586	628381	628388	8	9	0.037604	0.0565724	no
	chr3	48507354	48508272	919	2.28466	15.9926	218248	146613	146619	7	20	0.037604	0.0642263	yes
	chr12	75784884	75785295	412	2.42323	14.5394	76506	510235	510240	6	14	0.037604	0.077371	yes
	chr1	91190582	91191254	673	2.42244	14.5346	15037	36607	36612	6	29	0.0377704	0.0775374	yes
	chr11	44626708	44626949	242	-2.60649	10.426	55045	457603	457606	4	13	0.0377704	0.134443	no
	chr5	44388949	44389848	900	2.25871	15.811	254486	222720	222726	7	14	0.0379368	0.0658902	yes
	chr1	54203548	54203678	131	2.91122	5.82244	11403	29479	29480	2	9	0.0379368	0.283195	yes
	chr3	44666416	44666898	483	2.13526	17.0821	217475	144725	144732	8	15	0.0382696	0.0569052	yes
	chr3	12855877	12856862	986	-2.25152	15.7606	213823	137434	137440	7	7	0.0382696	0.066223	no
	chr2	69408989	69410005	1017	-2.41541	14.4924	172552	93926	93931	6	7	0.0382696	0.0780366	no
	chr1	154954497	154954885	389	-2.73305	8.19915	19489	47738	47740	3	14	0.0382696	0.187022	no
	chr11	62539719	62539719	1	-3.19534	3.19534	57100	463089	463089	1	18	0.0382696	0.503661	no
	chr2	10090292	10090529	238	-2.89751	5.79503	165041	78772	78773	2	12	0.0384359	0.284692	no
	chr3	56501396	56501580	185	2.89711	5.79422	219610	150612	150613	2	12	0.0386023	0.285025	yes
	chr13	21274877	21276845	1969	-2.12654	17.0123	84883	529772	529779	8	15	0.0387687	0.0572379	no
	chr5	140772023	140772286	264	2.41305	14.4783	263554	241497	241502	6	7	0.0387687	0.078203	yes
	chr8	10872604	10873155	552	2.50606	12.5303	308350	348982	348986	5	9	0.0387687	0.100832	yes
	chr17	56617515	56619188	1674	-2.2373	15.6611	138948	662148	662154	7	9	0.0389351	0.0665557	no
	chr4	140200658	140201262	605	2.50503	12.5251	245526	204070	204074	5	17	0.0389351	0.100998	yes
	chr22	24826702	24826702	1	-3.18837	3.18837	206734	759341	759341	1	15	0.0389351	0.503827	no
	chr3	128210000	128211126	1127	-2.40914	14.4548	225990	162656	162661	6	19	0.0391015	0.0785358	no
	chr1	236557165	236557247	83	-2.71899	8.15696	30660	72007	72009	3	21	0.0391015	0.187687	no
	chr11	122752240	122752240	1	-3.18804	3.18804	65574	483907	483907	1	19	0.0391015	0.503993	no
	chr8	31496771	31497464	694	2.40579	14.4348	311117	355212	355217	6	14	0.0392679	0.0788686	yes
	chr14	62583787	62584037	251	2.11854	16.9483	97763	558509	558516	8	16	0.0394343	0.0575707	yes
	chr3	19189456	19190202	747	2.21938	15.5357	214935	139580	139586	7	13	0.0394343	0.0675541	yes
	chr19	35759185	35759233	49	-2.71483	8.1445	158221	708901	708903	3	12	0.0394343	0.188519	no
	chr7	153583563	153584141	579	2.4015	14.409	305695	341870	341875	6	23	0.0396007	0.0793677	yes
	chr3	32465077	32465077	1	-3.18239	3.18239	216001	141485	141485	1	8	0.0396007	0.50416	no
	chr5	38259135	38259398	264	2.58778	10.3511	253834	221366	221369	4	20	0.0397671	0.135275	yes
	chr2	128175179	128176454	1276	-2.20543	15.438	178451	106740	106746	7	9	0.0399334	0.0682196	no
	chr9	109622908	109623731	824	2.49378	12.4689	329886	392403	392407	5	15	0.0399334	0.101664	yes
	chr17	80187886	80188275	390	-2.70846	8.12538	143706	674792	674794	3	18	0.0399334	0.189185	no
	chr19	7620165	7620597	433	-2.88296	5.76593	153965	697335	697336	2	10	0.0399334	0.286689	no
	chr4	39408088	39408088	1	-3.18059	3.18059	238480	190030	190030	1	8	0.0399334	0.504326	no
	chr2	192015279	192015514	236	2.70389	8.11167	184445	118477	118479	3	14	0.0400998	0.190017	yes
	chr2	231577079	231577646	568	2.48894	12.4447	188789	127524	127528	5	10	0.0402662	0.101997	yes
	chr3	186649601	186649855	255	2.70194	8.10583	232293	175742	175744	3	13	0.0402662	0.190682	yes
	chr19	33685817	33685817	1	3.17843	3.17843	157806	707911	707911	1	10	0.0402662	0.504493	yes
	chr5	16179660	16180076	417	2.09993	16.7994	252239	218557	218564	8	24	0.0404326	0.0582363	yes
	chr1	50884480	50885369	890	2.48731	12.4365	10861	28216	28220	5	49	0.0404326	0.102163	yes
	chr8	101426881	101427074	194	-2.87097	5.74193	317269	367818	367819	2	7	0.0404326	0.288519	no
	chr1	109656384	109656777	394	2.20297	15.4208	16499	39701	39707	7	17	0.040599	0.0685524	yes
	chr3	184347154	184348177	1024	-2.48701	12.4351	231866	174821	174825	5	11	0.040599	0.102329	no
	chr21	46787125	46787125	1	3.17659	3.17659	204865	754782	754782	1	8	0.040599	0.504659	yes
	chr5	149493008	149493383	376	-2.48483	12.4241	264869	244206	244210	5	10	0.0407654	0.102496	no
	chr1	1148315	1148315	1	3.1752	3.1752	135	682	682	1	10	0.0407654	0.504825	yes
	chr17	77043815	77044488	674	-2.38017	14.281	142726	670947	670952	6	17	0.0409318	0.0803661	no
	chr13	20806477	20806746	270	2.19848	15.3894	84811	529626	529632	7	22	0.0410982	0.069218	yes
	chr11	13461782	13462235	454	2.19817	15.3872	52252	451413	451419	7	7	0.0412646	0.0693844	yes
	chr15	76629771	76630660	890	2.37553	14.2532	112637	592856	592861	6	20	0.0412646	0.0810316	yes
	chr4	41883107	41884292	1186	2.08038	16.6431	238913	190959	190966	8	27	0.0414309	0.0595674	yes
	chr11	79149759	79150593	835	2.07657	16.6126	60931	474184	474191	8	29	0.0415973	0.0597338	yes
	chr10	102984393	102985514	1122	2.47912	12.3956	44751	430937	430941	5	42	0.0415973	0.103161	yes
	chr1	181002976	181003322	347	2.56556	10.2623	23130	56455	56458	4	9	0.0415973	0.13594	yes
	chr14	104173299	104173299	1	-3.15221	3.15221	104253	573179	573179	1	14	0.0415973	0.504992	no
	chr16	12996046	12996889	844	2.07336	16.5869	119121	610298	610305	8	20	0.0417637	0.0600666	yes
	chr9	137029702	137030252	551	-2.56458	10.2583	334484	401476	401479	4	11	0.0419301	0.136273	no
	chr20	34359232	34359239	8	-2.85845	5.7169	195528	734130	734131	2	15	0.0419301	0.290682	no
	chr10	116852186	116852186	1	3.14169	3.14169	46538	434853	434853	1	13	0.0419301	0.505158	yes
	chr12	115106932	115107540	609	2.56355	10.2542	81156	519937	519940	4	27	0.0420965	0.136606	yes
	chr3	138554516	138554516	1	-3.13999	3.13999	227278	165511	165511	1	13	0.0420965	0.505324	no
	chr6	29325277	29325277	1	3.13963	3.13963	273669	264118	264118	1	11	0.0422629	0.505491	yes
	chr3	53529144	53529655	512	2.18689	15.3082	219269	149986	149992	7	15	0.0424293	0.0703827	yes
	chr1	2098929	2099495	567	-2.67209	8.01626	458	2116	2118	3	14	0.0424293	0.193511	no
	chr7	121512875	121513944	1070	2.05403	16.4323	301837	333210	333217	8	12	0.0425957	0.0607321	yes
	chr1	55446131	55446640	510	2.35423	14.1254	11710	30214	30219	6	12	0.0425957	0.0825291	yes
	chr6	31760521	31760796	276	-2.18512	15.2959	274188	268995	269001	7	22	0.0427621	0.0707155	no
	chr10	102505266	102505365	100	2.46793	12.3397	44638	430465	430469	5	7	0.0427621	0.103827	yes
	chr6	116781307	116781307	1	-3.13331	3.13331	282101	289324	289324	1	9	0.0427621	0.505657	no
	chr5	140800474	140800983	510	2.05293	16.4234	263567	241564	241571	8	14	0.0429285	0.0608985	yes
	chr17	36997710	36998108	399	-2.35064	14.1038	135201	651831	651836	6	10	0.0429285	0.0828619	no
	chr7	100272578	100273384	807	2.46697	12.3348	299720	328837	328841	5	23	0.0429285	0.10416	yes
	chr5	122179098	122179120	23	-2.85154	5.70308	260950	235123	235124	2	20	0.0429285	0.291015	no
	chr1	107682674	107683334	661	2.05244	16.4195	16305	39246	39253	8	31	0.0430948	0.0610649	yes
	chr1	53527665	53528612	948	2.3447	14.0682	11222	29071	29076	6	14	0.0430948	0.0831947	yes
	chr2	45161333	45162196	864	2.55995	10.2398	169799	88509	88512	4	40	0.0430948	0.136938	yes
	chr4	140006389	140006975	587	-2.66786	8.00359	245495	204012	204014	3	18	0.0430948	0.193844	no
	chr15	40728263	40729033	771	2.55856	10.2343	107048	580052	580055	4	7	0.0432612	0.137105	yes
	chr10	116163160	116163392	233	2.84459	5.68918	46419	434613	434614	2	17	0.0432612	0.291847	yes
	chr3	71833878	71834649	772	2.03809	16.3047	221366	153862	153869	8	16	0.0434276	0.0615641	yes
	chr15	65359932	65360486	555	2.34063	14.0438	110376	587646	587651	6	11	0.0434276	0.0836938	yes
	chr12	122616856	122617908	1053	-2.037	16.296	82483	523167	523174	8	13	0.043594	0.0617304	no
	chr4	111397134	111397401	268	2.33834	14.03	243851	200876	200881	6	9	0.043594	0.084193	yes
	chr17	78151814	78152466	653	-2.03099	16.2479	143032	671908	671915	8	9	0.0437604	0.0620632	no
	chr2	128433157	128433554	398	2.33618	14.0171	178521	106948	106953	6	18	0.0437604	0.0845258	yes
	chr18	28620915	28622024	1110	2.45349	12.2674	146513	681028	681032	5	21	0.0437604	0.104493	yes
	chr5	126983818	126984145	328	-2.66589	7.99767	261508	236154	236156	3	8	0.0437604	0.19401	no
	chr14	38680313	38680313	1	3.11446	3.11446	95560	553795	553795	1	12	0.0437604	0.505824	yes
	chr20	50179151	50179192	42	2.54824	10.193	198541	740536	740539	4	13	0.0442596	0.138103	yes
	chr16	89006440	89007818	1379	2.17117	15.1982	128650	633931	633937	7	34	0.044426	0.0710483	yes
	chr15	78912658	78913363	706	2.3319	13.9914	113050	593767	593772	6	21	0.044426	0.0851913	yes
	chr1	236109875	236109875	1	-3.11025	3.11025	30580	71840	71840	1	9	0.044426	0.50599	no
	chr12	31079573	31079808	236	2.01187	16.095	71626	497611	497618	8	15	0.0445923	0.063228	yes
	chr20	21489196	21489196	1	3.10778	3.10778	194012	730470	730470	1	15	0.0445923	0.506156	yes
	chr17	8230235	8230940	706	2.3287	13.9722	131170	642545	642550	6	7	0.0447587	0.0853577	yes
	chr19	55866087	55866412	326	2.00313	16.025	162832	722801	722808	8	20	0.0449251	0.0637271	yes
	chr6	170125973	170126595	623	-2.53894	10.1558	288499	302529	302532	4	17	0.0449251	0.138935	no
	chr2	183943607	183943938	332	2.65502	7.96507	183866	117359	117361	3	16	0.0449251	0.194509	yes
	chr19	11465311	11465311	1	-3.10453	3.10453	154885	700016	700016	1	8	0.0449251	0.506323	no
	chr13	98794470	98794918	449	2.00174	16.0139	91140	541900	541907	8	18	0.0450915	0.0638935	yes
	chr11	110583882	110584091	210	2.3247	13.9482	63312	478825	478830	6	26	0.0450915	0.0856905	yes
	chr7	155602770	155602770	1	3.10163	3.10163	306006	342665	342665	1	15	0.0450915	0.506489	yes
	chr10	89419725	89420170	446	2.32395	13.9437	42588	426011	426016	6	21	0.0452579	0.0860233	yes
	chr22	35795274	35795394	121	-2.43267	12.1634	208517	763255	763259	5	16	0.0452579	0.105824	no
	chr14	91006382	91006382	1	-3.1007	3.1007	101568	566477	566477	1	7	0.0452579	0.506656	no
	chr4	13524041	13524041	1	3.1002	3.1002	236662	186699	186699	1	9	0.0454243	0.506822	yes
	chr10	17271006	17271519	514	1.98932	15.9145	34911	410934	410941	8	35	0.0457571	0.0645591	yes
	chr2	152212629	152212629	1	-3.09865	3.09865	180600	110626	110626	1	7	0.0457571	0.506988	no
	chr6	86159096	86159682	587	1.98729	15.8983	279559	284122	284129	8	17	0.0459235	0.0647255	yes
	chr12	106979726	106980546	821	2.42891	12.1445	79592	516184	516188	5	12	0.0459235	0.10599	yes
	chr7	45195804	45195804	1	-3.09838	3.09838	294830	318360	318360	1	7	0.0459235	0.507155	no
	chr19	1071020	1071208	189	2.64497	7.9349	151804	691129	691131	3	8	0.0460899	0.19584	yes
	chr4	82135987	82136597	611	1.98067	15.8454	241546	196347	196354	8	13	0.0462562	0.0650582	yes
	chr11	64511324	64511971	648	2.30912	13.8547	57538	464625	464630	6	36	0.0462562	0.0868552	yes
	chr12	50617546	50617546	1	-3.09347	3.09347	73412	501839	501839	1	7	0.0462562	0.507321	no
	chr3	64084416	64085259	844	-1.97987	15.8389	220507	152332	152339	8	11	0.0464226	0.0655574	no
	chr13	20767498	20768138	641	2.14926	15.0448	84803	529588	529594	7	19	0.0464226	0.0730449	yes
	chr2	8815947	8816130	184	-2.52803	10.1121	164749	78165	78168	4	9	0.046589	0.139101	no
	chr3	127873630	127873630	1	-3.08952	3.08952	225908	162475	162475	1	16	0.046589	0.507488	no
	chr13	20735819	20736075	257	2.30751	13.8451	84792	529547	529552	6	20	0.0467554	0.087188	yes
	chr9	107689793	107690075	283	2.42269	12.1134	329744	392169	392173	5	16	0.0467554	0.106323	yes
	chr15	26873818	26874515	698	2.14264	14.9985	105415	576626	576632	7	12	0.0469218	0.0733777	yes
	chr11	65084386	65084613	228	2.52148	10.0859	57715	465390	465393	4	16	0.0469218	0.139767	yes
	chr20	21080692	21081751	1060	2.63964	7.91891	193960	730326	730328	3	16	0.0469218	0.196339	yes
	chr6	137144550	137144557	8	-2.80847	5.61693	283960	292983	292984	2	14	0.0469218	0.295341	no
	chr18	20718301	20718301	1	-3.08708	3.08708	145961	680026	680026	1	8	0.0469218	0.507654	no
	chr7	134882986	134883132	147	-2.80467	5.60934	303440	336563	336564	2	7	0.0470882	0.296672	no
	chr6	108478837	108479584	748	1.97293	15.7835	281131	287353	287360	8	11	0.0472546	0.0660566	yes
	chr21	38073307	38074393	1087	2.14048	14.9833	203002	750360	750366	7	12	0.0472546	0.0735441	yes
	chr14	77736904	77737661	758	2.42128	12.1064	100545	564372	564376	5	13	0.0472546	0.106489	yes
	chr1	174416298	174416298	1	-3.07823	3.07823	22336	54853	54853	1	7	0.0472546	0.50782	no
	chr17	43047548	43047971	424	2.63566	7.90697	136744	656468	656470	3	24	0.047421	0.197005	yes
	chr1	22469190	22469421	232	-2.80216	5.60431	5255	14285	14286	2	12	0.047421	0.297171	no
	chr5	170735347	170736180	834	2.41551	12.0775	267100	248730	248734	5	16	0.0475874	0.106988	yes
	chr10	94834557	94834763	207	2.63527	7.90581	43353	427593	427595	3	22	0.0475874	0.197171	yes
	chr6	39290159	39290877	719	-1.96711	15.7369	275774	276272	276279	8	8	0.0477537	0.0663894	no
	chr11	93231842	93232936	1095	-2.13651	14.9555	61837	475904	475910	7	7	0.0477537	0.0740433	no
	chr6	41715166	41715281	116	-2.51072	10.0429	276166	277139	277142	4	8	0.0477537	0.140599	no
	chr1	19665757	19665757	1	-3.06978	3.06978	4589	12748	12748	1	8	0.0477537	0.507987	no
	chr21	27945125	27945708	584	2.1358	14.9506	201745	747605	747611	7	12	0.0480865	0.074376	yes
	chr15	76484102	76484625	524	-2.50729	10.0292	112613	592796	592799	4	10	0.0480865	0.140765	no
	chr9	118916976	118917650	675	2.79797	5.59593	331085	394567	394568	2	10	0.0480865	0.298003	yes
	chr10	135089661	135089661	1	-3.06171	3.06171	49467	442632	442632	1	11	0.0480865	0.508153	no
	chr12	123867383	123867396	14	-2.62517	7.8755	82769	524015	524017	3	16	0.0484193	0.198003	no
	chr11	63868790	63869970	1181	-2.50508	10.0203	57329	463826	463829	4	12	0.0485857	0.141098	no
	chr2	241856000	241856143	144	2.62468	7.87404	191159	133133	133135	3	10	0.0485857	0.19817	yes
	chr9	123342137	123342298	162	2.7898	5.5796	331358	394957	394958	2	7	0.0485857	0.299334	yes
	chr4	178229651	178229651	1	-3.06056	3.06056	248655	210221	210221	1	15	0.0485857	0.508319	no
	chr18	31020168	31020754	587	1.94412	15.5529	146731	681489	681496	8	16	0.0487521	0.0673877	yes
	chr14	102973717	102973717	1	-3.05919	3.05919	103920	572305	572305	1	23	0.0489185	0.508486	no
	chr8	638208	638330	123	-2.78837	5.57674	306994	345688	345689	2	8	0.0490849	0.299667	no
	chr19	39989234	39989585	352	1.93043	15.4435	159175	711726	711733	8	14	0.0492512	0.0678869	yes
	chr15	62537760	62537960	201	-2.40048	12.0024	109795	586416	586420	5	9	0.0492512	0.108319	no
	chr1	154474108	154474530	423	2.50264	10.0106	19378	47402	47405	4	13	0.0492512	0.141431	yes
	chr7	140714510	140714919	410	1.92817	15.4253	304279	338255	338262	8	17	0.0494176	0.068386	yes
	chr8	1764878	1765358	481	1.92652	15.4121	307346	346787	346794	8	16	0.049584	0.0687188	yes
	chr17	40264320	40264861	542	2.11783	14.8248	136013	654203	654209	7	12	0.049584	0.0750416	yes
	chr4	81951953	81952486	534	2.28347	13.7008	241530	196312	196317	6	13	0.049584	0.0876872	yes
	chr9	2157798	2158037	240	2.61739	7.85218	323550	380964	380966	3	12	0.049584	0.198835	yes
	chr12	116972284	116972284	1	3.05159	3.05159	81447	520497	520497	1	11	0.049584	0.508652	yes
	chr3	3841720	3842703	984	1.92556	15.4045	212591	134750	134757	8	23	0.0497504	0.0688852	yes
	chr5	58882243	58882939	697	-2.49847	9.99387	255582	224714	224717	4	7	0.0497504	0.14193	no
	chr12	25801455	25801945	491	2.11007	14.7705	70987	496400	496406	7	9	0.0499168	0.075208	yes
	chr3	154146183	154146871	689	2.27515	13.6509	228938	168925	168930	6	8	0.0499168	0.0881864	yes
	chr12	59313254	59313355	102	2.61372	7.84116	75125	507457	507459	3	23	0.0499168	0.199334	yes
	chr2	237075188	237075188	1	3.04748	3.04748	189954	130128	130128	1	28	0.0499168	0.508819	yes
	chr20	62572091	62573077	987	-2.2717	13.6302	200955	746062	746067	6	8	0.0500832	0.0885191	no
	chr22	41699142	41699701	560	-2.61108	7.83324	209997	766810	766812	3	15	0.0500832	0.199501	no
	chr17	78849431	78849431	1	3.04507	3.04507	143262	672609	672609	1	7	0.0500832	0.508985	yes
	chr2	108602784	108603244	461	1.91313	15.305	176443	102708	102715	8	12	0.0502496	0.0705491	yes
	chr5	322321	322816	496	2.26487	13.5892	250084	213286	213291	6	13	0.0502496	0.0891847	yes
	chr1	202127398	202128682	1285	-2.49287	9.97147	25265	60415	60418	4	19	0.0502496	0.142263	no
	chr15	89943283	89943625	343	2.61047	7.83142	114524	596963	596965	3	9	0.0502496	0.199667	yes
	chr18	55469021	55469021	1	3.0372	3.0372	148878	685405	685405	1	12	0.0502496	0.509151	yes
	chr7	21984339	21985628	1290	2.10673	14.7471	291636	311447	311453	7	15	0.050416	0.0753744	yes
	chr19	47617189	47618017	829	2.38548	11.9274	160859	716772	716776	5	13	0.050416	0.109151	yes
	chr1	110613072	110613596	525	2.49248	9.96993	16736	40377	40380	4	21	0.050416	0.142429	yes
	chr8	35092683	35092878	196	2.25471	13.5283	311343	355637	355642	6	17	0.0505824	0.0896839	yes
	chr11	46354562	46354803	242	2.25413	13.5248	55445	458577	458582	6	17	0.0507488	0.0898502	yes
	chr5	43604149	43604149	1	3.03443	3.03443	254451	222675	222675	1	22	0.0509151	0.509318	yes
	chr18	60985732	60986547	816	2.37585	11.8792	149716	686743	686747	5	40	0.0510815	0.109817	yes
	chr2	84743512	84743935	424	1.8967	15.1736	174003	97296	97303	8	13	0.0512479	0.0715474	yes
	chr1	78956845	78957682	838	2.09617	14.6732	14014	34670	34676	7	15	0.0512479	0.0755408	yes
	chr19	37742739	37742956	218	2.25139	13.5084	158612	710223	710228	6	7	0.0512479	0.0900166	yes
	chr10	75634225	75634352	128	-2.77004	5.54008	40871	422837	422838	2	7	0.0512479	0.302163	no
	chr6	29894619	29894946	328	1.89331	15.1465	273780	264827	264834	8	25	0.0514143	0.0717138	yes
	chr10	91596932	91597490	559	2.48458	9.93833	42969	426777	426780	4	7	0.0514143	0.143594	yes
	chr16	19896644	19897155	512	2.24824	13.4895	119917	611835	611840	6	21	0.0515807	0.090183	yes
	chr17	35300868	35300874	7	2.76747	5.53494	134897	651107	651108	2	62	0.0515807	0.302829	yes
	chr7	64349133	64349706	574	2.36873	11.8437	296196	321059	321063	5	11	0.0517471	0.110649	yes
	chr12	16758836	16759391	556	1.88649	15.0919	70327	495102	495109	8	54	0.0519135	0.0720466	yes
	chr16	3096477	3096711	235	2.08172	14.5721	117466	606272	606278	7	14	0.0519135	0.0768719	yes
	chr20	36973574	36973849	276	-2.60393	7.8118	196129	735491	735493	3	9	0.0519135	0.200166	no
	chr17	259839	260058	220	-1.88377	15.0702	129148	635831	635838	8	15	0.0520799	0.072213	no
	chr20	45523098	45523541	444	2.24287	13.4572	197455	738553	738558	6	13	0.0520799	0.0905158	yes
	chr9	140033911	140034073	163	2.6019	7.8057	335396	403800	403802	3	9	0.0520799	0.200499	yes
	chr3	137481938	137482305	368	2.36272	11.8136	227135	165107	165111	5	50	0.0522463	0.111481	yes
	chr6	150463417	150463537	121	2.60035	7.80105	285544	296097	296099	3	14	0.0522463	0.200666	yes
	chr10	49484164	49484164	1	-3.01514	3.01514	38014	417053	417053	1	8	0.0522463	0.509484	no
	chr4	187646301	187647344	1044	1.88158	15.0527	249686	212497	212504	8	24	0.0524126	0.0728785	yes
	chr5	170210440	170211126	687	-2.23425	13.4055	267068	248665	248670	6	12	0.0524126	0.0906822	no
	chr12	8088931	8089958	1028	-2.36201	11.8101	69141	492565	492569	5	7	0.0524126	0.111647	no
	chr1	204108088	204108406	319	-2.75735	5.5147	25703	61444	61445	2	11	0.0524126	0.303661	no
	chr17	48278778	48279076	299	2.07403	14.5182	137854	659744	659750	7	19	0.052579	0.0777038	yes
	chr1	6659266	6660403	1138	-2.23127	13.3876	1601	5928	5933	6	7	0.052579	0.0911814	no
	chr12	54345212	54346155	944	2.36186	11.8093	74217	504152	504156	5	28	0.052579	0.111814	yes
	chr14	37051417	37051949	533	1.86286	14.9029	95405	553382	553389	8	20	0.0527454	0.0745424	yes
	chr8	130695977	130696901	925	-2.22799	13.3679	320793	373913	373918	6	7	0.0527454	0.0913478	no
	chr6	112195163	112195522	360	2.36179	11.809	281695	288607	288611	5	13	0.0527454	0.11198	yes
	chr2	85637673	85637851	179	-2.47577	9.90307	174159	97608	97611	4	9	0.0527454	0.144093	no
	chr20	31123396	31123411	16	-2.75158	5.50315	194854	732513	732514	2	7	0.0527454	0.30416	no
	chr2	109745529	109745983	455	1.85834	14.8668	176596	103011	103018	8	21	0.0529118	0.0748752	yes
	chr7	21582647	21583304	658	2.07182	14.5027	291599	311393	311399	7	14	0.0529118	0.0778702	yes
	chr20	21492558	21493101	544	2.36066	11.8033	194012	730480	730484	5	15	0.0529118	0.112146	yes
	chr6	41396106	41396106	1	3.00923	3.00923	276060	276900	276900	1	8	0.0529118	0.509651	yes
	chr2	19558059	19558569	511	2.06733	14.4713	166220	81103	81109	7	26	0.0530782	0.0783694	yes
	chr9	129242643	129243551	909	-2.47076	9.88302	332462	397045	397048	4	7	0.0530782	0.144426	no
	chr1	14029478	14029508	31	-2.74856	5.49713	3283	9850	9851	2	8	0.0530782	0.304493	no
	chr17	34892343	34892343	1	-3.00912	3.00912	134798	650851	650851	1	22	0.0530782	0.509817	no
	chr6	32039799	32040435	637	-1.82691	14.6153	274262	269996	270003	8	175	0.0532446	0.0760399	no
	chr6	17102081	17102678	598	2.06493	14.4545	272136	259792	259798	7	13	0.0532446	0.0787022	yes
	chr10	95360494	95360814	321	2.35882	11.7941	43451	427766	427770	5	17	0.0532446	0.112313	yes
	chr11	58673577	58673615	39	2.74734	5.49468	56326	460808	460809	2	7	0.0532446	0.304825	yes
	chr11	31848488	31849156	669	2.21072	13.2643	53833	455023	455028	6	27	0.0535774	0.0926789	yes
	chr1	28971401	28971415	15	-2.74332	5.48663	6863	18368	18369	2	17	0.0535774	0.305158	no
	chr5	171879610	171879610	1	-3.00701	3.00701	267349	249245	249245	1	18	0.0539101	0.509983	no
	chr6	28984574	28984685	112	-1.80055	14.4044	273642	264027	264034	8	25	0.0540765	0.0795341	no
	chr4	184930219	184930347	129	-2.58349	7.75046	249151	211186	211188	3	18	0.0540765	0.20183	no
	chr7	27184316	27184521	206	1.77413	14.1931	292344	313095	313102	8	51	0.0542429	0.0813644	yes
	chr1	211666304	211666671	368	-2.46085	9.84341	26985	64294	64297	4	14	0.0542429	0.145092	no
	chr15	90117584	90117584	1	-3.0029	3.0029	114569	597086	597086	1	14	0.0542429	0.51015	no
	chr22	25678615	25679222	608	2.34435	11.7218	206903	759734	759738	5	7	0.0544093	0.112479	yes
	chr8	104512317	104512506	190	2.58115	7.74344	317882	369025	369027	3	19	0.0544093	0.202163	yes
	chr8	57232395	57232688	294	2.73686	5.47372	313462	360173	360174	2	14	0.0544093	0.305824	yes
	chr8	39172851	39172851	1	-3.0004	3.0004	311888	356902	356902	1	10	0.0544093	0.510316	no
	chr6	32134368	32134573	206	-1.75269	14.0215	274280	270531	270538	8	91	0.0545757	0.0843594	no
	chr16	49892496	49893122	627	2.45996	9.83983	122408	618237	618240	4	25	0.0545757	0.145258	yes
	chr7	36408874	36408874	1	-2.99664	2.99664	293621	315915	315915	1	16	0.0545757	0.510483	no
	chr6	32019178	32019840	663	-2.34197	11.7098	274255	269891	269895	5	11	0.0547421	0.113145	no
	chr8	23081210	23082569	1360	2.0483	14.3381	309838	352393	352399	7	18	0.0549085	0.0798669	yes
	chr17	64633191	64634380	1190	-2.2012	13.2072	140133	664669	664674	6	7	0.0549085	0.0933444	no
	chr6	37673335	37673439	105	2.73554	5.47108	275522	275821	275822	2	7	0.0549085	0.306156	yes
	chr12	79257853	79258438	586	2.04786	14.335	76865	510849	510855	7	17	0.0550749	0.0800333	yes
	chr21	37442476	37442777	302	-2.57329	7.71986	202891	750090	750092	3	11	0.0550749	0.202995	no
	chr6	28129313	28129556	244	2.04556	14.3189	273467	262964	262970	7	11	0.0552413	0.0801997	yes
	chr17	46796908	46797042	135	2.72954	5.45908	137488	658549	658550	2	11	0.0552413	0.307155	yes
	chr5	173764100	173764100	1	-2.99426	2.99426	267796	250259	250259	1	7	0.0552413	0.510649	no
	chr15	75039031	75041150	2120	-2.04002	14.2801	112318	591932	591938	7	8	0.0554077	0.0805324	no
	chr3	123304343	123304600	258	2.33422	11.6711	224966	160527	160531	5	18	0.055574	0.113644	yes
	chr1	42629798	42629798	1	-2.9898	2.9898	9544	24693	24693	1	11	0.055574	0.510815	no
	chr10	17269643	17270094	452	2.03723	14.2606	34911	410919	410925	7	35	0.0557404	0.0808652	yes
	chr14	50584540	50584540	1	2.98836	2.98836	96013	554832	554832	1	15	0.0559068	0.510982	yes
	chr19	21933386	21933745	360	-2.03531	14.2472	157067	706459	706465	7	8	0.0560732	0.081198	no
	chr2	176867886	176867886	1	-2.98791	2.98791	183099	115575	115575	1	14	0.0560732	0.511148	no
	chr8	41733652	41733831	180	2.71687	5.43374	312219	357561	357562	2	9	0.0562396	0.308486	yes
	chr14	74484925	74484925	1	2.98292	2.98292	99775	562641	562641	1	14	0.0562396	0.511314	yes
	chr10	90750169	90750580	412	2.02561	14.1793	42830	426462	426468	7	23	0.056406	0.0816972	yes
	chr3	105088088	105088546	459	2.19076	13.1446	223061	156815	156820	6	30	0.056406	0.0936772	yes
	chr10	120965975	120965975	1	2.98282	2.98282	46989	435969	435969	1	14	0.056406	0.511481	yes
	chr11	421691	422260	570	-2.32682	11.6341	49628	443427	443431	5	8	0.0565724	0.113977	no
	chr1	8000314	8001046	733	-2.4353	9.74121	1929	6592	6595	4	10	0.0565724	0.14609	no
	chr4	10007949	10007994	46	2.5633	7.6899	236386	186228	186230	3	7	0.0565724	0.203494	yes
	chr13	100623942	100624293	352	2.0199	14.1393	91548	542734	542740	7	23	0.0567388	0.0821963	yes
	chr1	34629175	34629559	385	2.43529	9.74115	8005	20988	20991	4	33	0.0567388	0.146256	yes
	chr1	235529286	235529879	594	-2.71479	5.42958	30470	71618	71619	2	11	0.0567388	0.308819	no
	chr6	7727906	7729080	1175	2.01875	14.1312	270656	257105	257111	7	8	0.0569052	0.0823627	yes
	chr1	151345771	151346048	278	-2.56256	7.68768	18785	45616	45618	3	8	0.0569052	0.203661	no
	chr16	87813833	87813833	1	-2.97587	2.97587	128261	632547	632547	1	7	0.0569052	0.511647	no
	chr2	188418867	188419190	324	2.56237	7.68711	184059	117705	117707	3	8	0.0570715	0.203827	yes
	chr12	102134002	102134031	30	-2.43017	9.72067	78926	514811	514814	4	13	0.0572379	0.146423	no
	chr17	79660877	79660877	1	-2.97492	2.97492	143550	673974	673974	1	14	0.0572379	0.511814	no
	chr11	63803358	63804044	687	2.01714	14.12	57309	463774	463780	7	12	0.0574043	0.0826955	yes
	chr1	50886393	50886969	577	2.18291	13.0974	10861	28222	28227	6	49	0.0574043	0.0943428	yes
	chr17	77772001	77772716	716	2.31746	11.5873	142915	671428	671432	5	44	0.0574043	0.114309	yes
	chr8	75234148	75234269	122	2.70775	5.41549	315159	363643	363644	2	14	0.0574043	0.309651	yes
	chr5	76506484	76506492	9	2.70712	5.41425	257290	228199	228200	2	10	0.0575707	0.309983	yes
	chr12	121093625	121093709	85	-2.56018	7.68054	82083	522155	522157	3	8	0.0577371	0.203993	no
	chr16	2731010	2731010	1	-2.97149	2.97149	117338	605705	605705	1	14	0.0577371	0.51198	no
	chr7	69063971	69064178	208	2.31093	11.5547	296545	321696	321700	5	15	0.0579035	0.114642	yes
	chr19	8562693	8562705	13	-2.7026	5.40519	154245	698142	698143	2	13	0.0579035	0.310316	no
	chr5	98107521	98107521	1	2.9702	2.9702	259242	231960	231960	1	20	0.0579035	0.512146	yes
	chr10	102894120	102894639	520	2.00935	14.0654	44733	430852	430858	7	17	0.0580699	0.0833611	yes
	chr11	68607622	68608813	1192	2.18018	13.0811	58643	468796	468801	6	26	0.0580699	0.0945092	yes
	chr20	45142065	45142336	272	2.00218	14.0153	197379	738384	738390	7	12	0.0584027	0.0846922	yes
	chr1	64937345	64937528	184	2.55779	7.67336	12855	32314	32316	3	13	0.0584027	0.204326	yes
	chr17	52978583	52978583	1	2.96697	2.96697	138292	660833	660833	1	21	0.0584027	0.512313	yes
	chr6	134638867	134639224	358	2.30856	11.5428	283595	292318	292322	5	10	0.0585691	0.114809	yes
	chr2	154333481	154333914	434	2.00033	14.0023	180833	111043	111049	7	30	0.0587354	0.0848586	yes
	chr3	128204413	128205274	862	-2.17595	13.0557	225989	162630	162635	6	25	0.0587354	0.0948419	no
	chr8	79716558	79717627	1070	1.99931	13.9951	315375	364070	364076	7	15	0.0589018	0.085025	yes
	chr3	48344007	48344313	307	-2.55519	7.66558	218214	146483	146485	3	19	0.0590682	0.204659	no
	chr8	145557636	145557639	4	2.69774	5.39547	323190	379777	379778	2	7	0.0590682	0.311314	yes
	chr3	195595933	195595933	1	-2.96191	2.96191	233718	178492	178492	1	8	0.0590682	0.512479	no
	chr1	38941821	38942430	610	2.17217	13.033	8752	22882	22887	6	10	0.0592346	0.0953411	yes
	chr17	77721631	77722336	706	2.30058	11.5029	142899	671349	671353	5	9	0.0592346	0.115141	yes
	chr11	617407	617708	302	-2.41963	9.67853	49692	443800	443803	4	37	0.0592346	0.147421	no
	chr3	145878177	145878177	1	-2.96129	2.96129	227980	166993	166993	1	17	0.0592346	0.512646	no
	chr12	50344413	50344626	214	-1.99241	13.9469	73338	501573	501579	7	12	0.059401	0.0858569	no
	chr7	155601176	155601965	790	2.41854	9.67416	306006	342659	342662	4	15	0.059401	0.147587	yes
	chr1	100503189	100503523	335	-2.55173	7.65519	16000	38616	38618	3	15	0.059401	0.205158	no
	chr4	110832806	110833060	255	-2.69099	5.38198	243793	200765	200766	2	8	0.059401	0.311647	no
	chr6	29521751	29521803	53	2.16856	13.0114	273703	264279	264284	6	35	0.0597338	0.0958403	yes
	chr9	79633158	79633350	193	2.68726	5.37453	326891	387139	387140	2	9	0.0597338	0.31198	yes
	chr19	48800072	48801424	1353	-1.98738	13.9116	161149	717525	717531	7	7	0.0599002	0.0863561	no
	chr11	57268880	57269634	755	-2.68726	5.37452	56150	460310	460311	2	8	0.0599002	0.312146	no
	chr9	79630987	79631797	811	2.29859	11.493	326890	387132	387136	5	7	0.0600666	0.115308	yes
	chr3	9988889	9989156	268	2.41491	9.65966	213255	136139	136142	4	10	0.0600666	0.14792	yes
	chr3	195488725	195489306	582	2.54641	7.63923	233684	178387	178389	3	11	0.0600666	0.205324	yes
	chr14	105963656	105963772	117	-2.68589	5.37178	104777	575028	575029	2	11	0.0600666	0.312313	no
	chr9	132638536	132638536	1	-2.95603	2.95603	333362	399208	399208	1	7	0.0600666	0.512812	no
	chr14	72399553	72400075	523	1.98485	13.8939	99413	561782	561788	7	21	0.0602329	0.0866889	yes
	chr16	4474558	4474558	1	-2.95479	2.95479	117882	607596	607596	1	14	0.0602329	0.512978	no
	chr5	83679643	83680118	476	2.29771	11.4885	258116	229774	229778	5	27	0.0603993	0.115641	yes
	chr19	18716230	18716527	298	2.41409	9.65637	156635	705227	705230	4	19	0.0603993	0.148419	yes
	chr17	40996565	40996578	14	-2.68254	5.36507	136226	654917	654918	2	8	0.0603993	0.312479	no
	chr14	21466036	21466036	1	-2.95391	2.95391	93752	548861	548861	1	11	0.0603993	0.513145	no
	chr22	38300601	38301236	636	-2.41333	9.65332	209170	764810	764813	4	13	0.0607321	0.148586	no
	chr19	40972521	40973371	851	2.53853	7.6156	159403	712407	712409	3	18	0.0607321	0.20599	yes
	chr15	69605276	69606596	1321	-2.1571	12.9426	111263	589584	589589	6	7	0.0608985	0.0965058	no
	chr11	288301	288305	5	2.68117	5.36234	49586	443183	443184	2	16	0.0608985	0.312646	yes
	chr3	147132559	147132559	1	2.94751	2.94751	228064	167298	167298	1	16	0.0608985	0.513311	yes
	chr2	193060326	193060877	552	2.41229	9.64918	184596	118746	118749	4	13	0.0610649	0.148752	yes
	chr3	128186859	128187274	416	-2.68115	5.3623	225984	162618	162619	2	8	0.0610649	0.312812	no
	chr12	114917965	114918610	646	2.41069	9.64274	81135	519880	519883	4	7	0.0612313	0.149085	yes
	chr6	28968973	28969099	127	-2.67844	5.35688	273637	263975	263976	2	30	0.0612313	0.312978	no
	chr5	41510325	41510851	527	1.97791	13.8454	254246	222093	222099	7	16	0.0613977	0.0870216	yes
	chr18	47013328	47013515	188	2.67794	5.35588	148110	683934	683935	2	12	0.0613977	0.313311	yes
	chr16	10276580	10277017	438	1.97531	13.8271	118510	609036	609042	7	27	0.0615641	0.0873544	yes
	chr1	161193393	161194409	1017	-2.29192	11.4596	20708	51391	51395	5	19	0.0615641	0.115973	no
	chr11	47268689	47268958	270	-2.67729	5.35457	55643	459083	459084	2	23	0.0615641	0.313644	no
	chr12	131199936	131200532	597	2.40728	9.62911	83928	526689	526692	4	15	0.0617304	0.149251	yes
	chr9	125027590	125027590	1	-2.94184	2.94184	331720	395689	395689	1	19	0.0617304	0.513478	no
	chr11	16626278	16627534	1257	2.14904	12.8942	52564	452088	452093	6	27	0.0618968	0.0966722	yes
	chr22	46263018	46263478	461	2.40605	9.62418	211171	769474	769477	4	9	0.0618968	0.149418	yes
	chr10	88729175	88729861	687	2.14597	12.8758	42532	425881	425886	6	27	0.0620632	0.0968386	yes
	chr7	25019995	25020722	728	-2.40601	9.62404	292088	312341	312344	4	20	0.0620632	0.149584	no
	chr12	82152505	82153109	605	1.9694	13.7858	77116	511295	511301	7	23	0.0622296	0.0875208	yes
	chr7	809048	809078	31	-2.67161	5.34322	288878	303878	303879	2	12	0.0622296	0.31381	no
	chr19	57901251	57901745	495	2.4045	9.61801	163198	724042	724045	4	9	0.062396	0.149917	yes
	chr5	122112946	122113097	152	-2.52901	7.58704	260941	235105	235107	3	23	0.062396	0.206656	no
	chr7	5267896	5267994	99	-2.67104	5.34209	290038	308247	308248	2	8	0.062396	0.313977	no
	chr10	63213104	63213396	293	2.14206	12.8523	39115	419131	419136	6	15	0.0627288	0.097005	yes
	chr19	17284481	17284481	1	-2.93192	2.93192	156184	703777	703777	1	8	0.0627288	0.513644	no
	chr12	42984093	42984454	362	2.14136	12.8482	72343	499019	499024	6	8	0.0628952	0.0971714	yes
	chr17	4872326	4872675	350	-2.27802	11.3901	130399	639721	639725	5	18	0.0628952	0.116639	no
	chr5	131408121	131408382	262	-2.52451	7.57353	261821	236789	236791	3	9	0.0628952	0.206988	no
	chr11	30607068	30607068	1	2.92923	2.92923	53760	454731	454731	1	23	0.0628952	0.51381	yes
	chr20	36932377	36932397	21	-2.52444	7.57332	196114	735464	735466	3	7	0.0630616	0.207155	no
	chr10	46992909	46993210	302	2.66812	5.33623	37850	416745	416746	2	9	0.0630616	0.314476	yes
	chr9	98637756	98638224	469	1.95142	13.66	328927	390598	390604	7	15	0.063228	0.08802	yes
	chr8	141599141	141599370	230	2.27425	11.3713	322101	376254	376258	5	8	0.063228	0.117304	yes
	chr7	27134225	27134369	145	2.52312	7.56936	292330	312875	312877	3	27	0.063228	0.207654	yes
	chr1	234860616	234861092	477	2.39723	9.58894	30341	71333	71336	4	7	0.0633943	0.150915	yes
	chr9	93564603	93564603	1	2.92206	2.92206	328057	389027	389027	1	15	0.0633943	0.513977	yes
	chr6	25138416	25138905	490	2.52028	7.56085	272958	261327	261329	3	9	0.0635607	0.207987	yes
	chr17	66195307	66195307	1	2.91897	2.91897	140409	665195	665195	1	11	0.0635607	0.514143	yes
	chr1	119530600	119530932	333	2.26054	11.3027	17995	43289	43293	5	44	0.0637271	0.117637	yes
	chr5	141486847	141486847	1	-2.91857	2.91857	263754	242084	242084	1	18	0.0637271	0.514309	no
	chr18	21269246	21270348	1103	2.13639	12.8183	146073	680234	680239	6	12	0.0638935	0.0976705	yes
	chr17	36584421	36584843	423	2.26045	11.3022	135085	651507	651511	5	10	0.0638935	0.117804	yes
	chr11	122850227	122850545	319	2.39161	9.56645	65588	483962	483965	4	7	0.0638935	0.151414	yes
	chr11	87832982	87832982	1	-2.91818	2.91818	61543	475385	475385	1	7	0.0638935	0.514476	no
	chr17	77764992	77765733	742	2.39112	9.56446	142913	671402	671405	4	15	0.0640599	0.151581	yes
	chr5	17219936	17220477	542	-2.66251	5.32503	252394	218875	218876	2	26	0.0640599	0.315308	no
	chr2	27545006	27545006	1	-2.9167	2.9167	167486	83926	83926	1	15	0.0640599	0.514642	no
	chr3	196366369	196366669	301	1.93573	13.5501	233892	178955	178961	7	13	0.0642263	0.0895175	yes
	chr22	37771623	37771664	42	-2.66112	5.32224	209001	764340	764341	2	10	0.0643927	0.315474	no
	chr8	60030763	60030763	1	2.91575	2.91575	313751	360717	360717	1	19	0.0643927	0.514809	yes
	chr2	50573485	50573485	1	2.91346	2.91346	170580	90052	90052	1	15	0.0645591	0.514975	yes
	chr6	4087342	4088041	700	-2.12838	12.7703	270047	255942	255947	6	7	0.0648918	0.0980033	no
	chr13	114202537	114202861	325	-2.38342	9.53369	93400	547630	547633	4	13	0.0648918	0.152579	no
	chr1	23347412	23347412	1	-2.91171	2.91171	5511	14733	14733	1	15	0.0648918	0.515141	no
	chr5	110560505	110560587	83	2.65792	5.31584	259936	233167	233168	2	16	0.0650582	0.315973	yes
	chr17	35292587	35293168	582	2.50587	7.51762	134897	651067	651069	3	62	0.0652246	0.209151	yes
	chr2	128051925	128051925	1	-2.91115	2.91115	178426	106686	106686	1	7	0.0652246	0.515308	no
	chr1	205424972	205425468	497	1.91451	13.4016	26056	62272	62278	7	15	0.065391	0.0908486	yes
	chr19	44174071	44174593	523	2.12249	12.735	160027	714219	714224	6	9	0.0655574	0.0981697	yes
	chr1	9425751	9425751	1	2.91032	2.91032	2335	7468	7468	1	9	0.0655574	0.515474	yes
	chr6	21666554	21666939	386	1.91269	13.3889	272616	260644	260650	7	19	0.0657238	0.091015	yes
	chr1	6239970	6240508	539	2.12228	12.7337	1457	5393	5398	6	13	0.0657238	0.0983361	yes
	chr1	209941780	209942066	287	-2.24232	11.2116	26793	63863	63867	5	8	0.0658902	0.118303	no
	chr19	47214109	47214598	490	-2.37349	9.49396	160749	716485	716488	4	7	0.0658902	0.153411	no
	chr6	30847456	30847733	278	-2.6536	5.3072	273999	266932	266933	2	61	0.0658902	0.316639	no
	chr7	45129337	45129337	1	2.90917	2.90917	294808	318301	318301	1	8	0.0658902	0.515641	yes
	chr18	59560289	59560495	207	2.12016	12.721	149434	686303	686308	6	16	0.0660566	0.0986689	yes
	chr6	43242911	43243461	551	2.37204	9.48817	276518	278091	278094	4	8	0.0660566	0.153744	yes
	chr18	76734764	76734764	1	2.90091	2.90091	151113	689170	689170	1	7	0.0660566	0.515807	yes
	chr10	64133801	64133979	179	1.90729	13.351	39256	419386	419392	7	15	0.066223	0.0918469	yes
	chr11	63273543	63274030	488	-2.23547	11.1773	57194	463409	463413	5	9	0.066223	0.118802	no
	chr2	24396224	24397221	998	-2.50174	7.50522	166800	82292	82294	3	17	0.066223	0.209817	no
	chr2	142887886	142889033	1148	1.90625	13.3437	179783	109282	109288	7	16	0.0663894	0.0920133	yes
	chr4	123747831	123748386	556	2.36975	9.47901	244657	202580	202583	4	13	0.0663894	0.15391	yes
	chr7	1283255	1283981	727	2.23231	11.1615	289040	304807	304811	5	9	0.0665557	0.119301	yes
	chr19	56158209	56158209	1	-2.897	2.897	162925	723209	723209	1	13	0.0665557	0.515973	no
	chr3	12858269	12858926	658	-1.904	13.328	213824	137441	137447	7	9	0.0667221	0.0923461	no
	chr11	94963145	94963255	111	2.22805	11.1402	62105	476523	476527	5	32	0.0668885	0.119634	yes
	chr6	133563764	133564066	303	2.36567	9.46268	283448	292023	292026	4	47	0.0668885	0.154409	yes
	chr3	12201813	12202215	403	-2.49769	7.49307	213689	137146	137148	3	14	0.0668885	0.21015	no
	chr10	121303044	121303050	7	2.64751	5.29502	47085	436169	436170	2	9	0.0668885	0.317804	yes
	chr11	98892283	98892283	1	2.89438	2.89438	62339	476924	476924	1	16	0.0668885	0.51614	yes
	chr12	133131971	133132156	186	-2.64595	5.29189	84471	528540	528541	2	8	0.0670549	0.318303	no
	chr21	38076709	38076709	1	2.89235	2.89235	203003	750371	750371	1	24	0.0670549	0.516306	yes
	chr9	86572245	86572266	22	-2.49509	7.48526	327341	387838	387840	3	11	0.0672213	0.210815	no
	chr1	77747497	77748325	829	1.89359	13.2552	13858	34356	34362	7	15	0.0673877	0.093178	yes
	chr11	44330903	44331362	460	2.3624	9.4496	54980	457431	457434	4	50	0.0673877	0.154742	yes
	chr1	231156204	231156359	156	2.64426	5.28852	29775	70242	70243	2	13	0.0673877	0.318469	yes
	chr7	27286684	27287521	838	-2.10624	12.6375	292372	313479	313484	6	51	0.0675541	0.0995008	no
	chr17	406249	406501	253	2.22154	11.1077	129164	635896	635900	5	7	0.0675541	0.1203	yes
	chr6	136657129	136658268	1140	-2.10502	12.6301	283889	292827	292832	6	7	0.0678869	0.0996672	no
	chr2	74213557	74213762	206	-2.49223	7.47669	173345	95796	95798	3	8	0.0678869	0.211148	no
	chr20	21690789	21690789	1	-2.88954	2.88954	194036	730581	730581	1	8	0.0678869	0.516473	no
	chr16	71264451	71264740	290	-2.1023	12.6138	125267	625488	625493	6	13	0.0680532	0.1	no
	chr10	105815760	105816842	1083	-2.21388	11.0694	45376	432595	432599	5	7	0.0680532	0.120799	no
	chr19	49865342	49865398	57	-2.49164	7.47492	161454	718529	718531	3	10	0.0680532	0.211314	no
	chr12	49739033	49739033	1	2.88761	2.88761	73194	501162	501162	1	17	0.0680532	0.516639	yes
	chr7	27140942	27141388	447	2.20945	11.0473	292331	312903	312907	5	34	0.068386	0.120965	yes
	chr7	127807500	127807500	1	2.88533	2.88533	302342	334221	334221	1	8	0.068386	0.516805	yes
	chr10	105154064	105154429	366	-2.48832	7.46495	45181	432164	432166	3	25	0.0685524	0.211481	no
	chr14	97089420	97089420	1	-2.88531	2.88531	102804	569243	569243	1	9	0.0685524	0.516972	no
	chr18	11752076	11752592	517	2.09536	12.5722	145270	678628	678633	6	21	0.0687188	0.100166	yes
	chr14	33402512	33403226	715	2.2065	11.0325	95015	552527	552531	5	18	0.0687188	0.121131	yes
	chr3	169386507	169386822	316	2.48745	7.46235	230051	171152	171154	3	9	0.0687188	0.211814	yes
	chr6	33401192	33401192	1	-2.88415	2.88415	274519	273415	273415	1	11	0.0687188	0.517138	no
	chr8	11666485	11666694	210	1.86587	13.0611	308551	349546	349552	7	23	0.0688852	0.0946755	yes
	chr2	43019997	43020457	461	2.09513	12.5708	169407	87747	87752	6	12	0.0688852	0.100333	yes
	chr3	38995199	38995870	672	-1.86439	13.0507	216715	142965	142971	7	7	0.0690516	0.0950083	no
	chr4	187112145	187112664	520	-2.08954	12.5373	249600	212258	212263	6	13	0.0690516	0.100499	no
	chr11	5645913	5646103	191	2.48708	7.46125	50830	448166	448168	3	7	0.0690516	0.21198	yes
	chr6	107812094	107812094	1	2.8834	2.8834	281017	287116	287116	1	15	0.0690516	0.517304	yes
	chr8	25901017	25901177	161	2.63135	5.26271	310208	353233	353234	2	45	0.069218	0.318968	yes
	chr5	113391125	113391671	547	1.86282	13.0397	260276	233805	233811	7	11	0.0693844	0.0951747	yes
	chr2	220117771	220118273	503	2.08545	12.5127	187548	124988	124993	6	23	0.0693844	0.101331	yes
	chr6	1312822	1313495	674	2.34791	9.39164	269440	254550	254553	4	17	0.0693844	0.156073	yes
	chr11	15960510	15960510	1	-2.88277	2.88277	52522	452024	452024	1	7	0.0693844	0.517471	no
	chr11	4629357	4629609	253	1.86044	13.0231	50686	447831	447837	7	16	0.0695507	0.0955075	yes
	chr12	58290447	58290540	94	2.34664	9.38655	75039	507321	507324	4	7	0.0695507	0.15624	yes
	chr10	22767345	22767345	1	-2.88045	2.88045	35389	411950	411950	1	11	0.0695507	0.517637	no
	chr1	200271455	200272215	761	1.86029	13.022	24813	59380	59386	7	8	0.0697171	0.0956739	yes
	chr10	119302879	119303225	347	2.34577	9.38307	46785	435511	435514	4	42	0.0697171	0.156406	yes
	chr9	4679986	4679986	1	-2.8768	2.8768	323770	381360	381360	1	14	0.0698835	0.517804	no
	chr10	7451279	7451838	560	1.84949	12.9464	33630	408237	408243	7	29	0.0700499	0.0963394	yes
	chr9	129387040	129387848	809	2.20042	11.0021	332504	397147	397151	5	10	0.0700499	0.121631	yes
	chr2	209013562	209013562	1	-2.8756	2.8756	186245	122187	122187	1	10	0.0700499	0.51797	no
	chr11	60738971	60739019	49	-2.34431	9.37723	56634	461616	461619	4	11	0.0702163	0.156572	no
	chr8	41754172	41755140	969	2.07858	12.4715	312228	357576	357581	6	9	0.0703827	0.101498	yes
	chr1	64935571	64935857	287	2.47981	7.43942	12855	32306	32308	3	13	0.0703827	0.212479	yes
	chr2	172958880	172959114	235	2.62359	5.24719	182590	114500	114501	2	21	0.0703827	0.319301	yes
	chr3	30936070	30936070	1	-2.87515	2.87515	215791	141120	141120	1	11	0.0703827	0.518136	no
	chr17	7493222	7493710	489	-1.81599	12.7119	130950	641644	641650	7	14	0.0707155	0.0988353	no
	chr5	139126907	139127710	804	2.34069	9.36277	263207	240160	240163	4	11	0.0707155	0.156739	yes
	chr5	167689140	167689454	315	-2.4779	7.43369	266679	247907	247909	3	7	0.0707155	0.212646	no
	chr5	168195173	168195173	1	-2.87022	2.87022	266777	248096	248096	1	7	0.0707155	0.518303	no
	chr12	3600087	3600317	231	1.81416	12.6991	68262	490053	490059	7	26	0.0708819	0.0990017	yes
	chr6	96463710	96464135	426	2.19519	10.976	280238	285473	285477	5	10	0.0708819	0.121797	yes
	chr1	1228383	1229112	730	-2.19473	10.9737	169	855	859	5	16	0.0710483	0.121963	no
	chr11	60869760	60869969	210	-2.339	9.35598	56673	461692	461695	4	7	0.0710483	0.157571	no
	chr6	1080885	1081144	260	-2.62085	5.2417	269405	254482	254483	2	7	0.0710483	0.319468	no
	chr11	75381334	75381334	1	-2.86812	2.86812	60227	472748	472748	1	19	0.0710483	0.518469	no
	chr16	56623209	56623549	341	2.07034	12.422	123260	620182	620187	6	14	0.0712146	0.102662	yes
	chr2	208124824	208125769	946	-2.33857	9.3543	186071	121831	121834	4	7	0.0712146	0.157737	no
	chr7	73154357	73154357	1	-2.86809	2.86809	296942	322458	322458	1	11	0.0712146	0.518636	no
	chr18	12254024	12254241	218	1.80378	12.6265	145367	678840	678846	7	22	0.071381	0.0998336	yes
	chr22	45404843	45405067	225	2.06763	12.4058	210968	769016	769021	6	29	0.071381	0.102829	yes
	chr2	88428170	88428794	625	-2.19293	10.9647	174500	98488	98492	5	11	0.071381	0.122463	no
	chr1	9294571	9294571	1	-2.86793	2.86793	2278	7344	7344	1	7	0.071381	0.518802	no
	chr2	26785332	26785531	200	2.06614	12.3968	167276	83323	83328	6	14	0.0717138	0.102995	yes
	chr17	4803422	4804357	936	-2.19227	10.9614	130379	639613	639617	5	31	0.0717138	0.122629	no
	chr1	177134087	177134338	252	1.78896	12.5227	22595	55329	55335	7	16	0.0718802	0.101165	yes
	chr14	73704343	73704842	500	2.61237	5.22475	99618	562186	562187	2	19	0.0718802	0.320632	yes
	chr3	64430390	64430790	401	2.06398	12.3839	220571	152440	152445	6	12	0.0720466	0.103328	yes
	chr16	3355450	3355674	225	1.76309	12.3416	117556	606669	606675	7	22	0.072213	0.103661	yes
	chr17	19483043	19483623	581	2.19086	10.9543	132940	646465	646469	5	9	0.072213	0.122795	yes
	chr14	50508478	50509072	595	-2.46887	7.4066	95992	554779	554781	3	14	0.072213	0.213478	no
	chr10	111764646	111764646	1	-2.86224	2.86224	45725	433232	433232	1	18	0.072213	0.518968	no
	chr17	46703650	46704004	355	2.06207	12.3724	137472	658469	658474	6	19	0.0723794	0.103494	yes
	chr10	98945775	98945892	118	1.76258	12.338	44017	428931	428937	7	16	0.0723794	0.103993	yes
	chr19	940724	941243	520	2.33365	9.33459	151754	690938	690941	4	7	0.0723794	0.157903	yes
	chr10	43428471	43428910	440	2.46856	7.40569	37379	415642	415644	3	8	0.0723794	0.213644	yes
	chr5	150631405	150631405	1	-2.86107	2.86107	265173	244961	244961	1	12	0.0723794	0.519135	no
	chr1	45120160	45120521	362	-2.33049	9.32196	10104	26192	26195	4	7	0.0727121	0.158403	no
	chr7	1071633	1071777	145	-2.60749	5.21499	288980	304397	304398	2	8	0.0728785	0.321464	no
	chr16	89628511	89628853	343	-2.32937	9.31748	128885	634864	634867	4	16	0.0730449	0.158569	no
	chr1	33117735	33117735	1	-2.85748	2.85748	7707	20272	20272	1	19	0.0732113	0.519301	no
	chr7	29847171	29847171	1	2.85681	2.85681	292768	314222	314222	1	12	0.0733777	0.519468	yes
	chr3	44039578	44039919	342	2.60501	5.21001	217397	144531	144532	2	27	0.0735441	0.321631	yes
	chr1	167090618	167090757	140	2.45668	7.37005	21412	52931	52933	3	7	0.0737105	0.214309	yes
	chr19	54485321	54485509	189	2.04982	12.2989	162511	721780	721785	6	10	0.0738769	0.104326	yes
	chr7	5571391	5572794	1404	-2.32297	9.29187	290142	308573	308576	4	18	0.0740433	0.159235	no
	chr8	4848947	4849522	576	2.45372	7.36116	307637	347535	347537	3	22	0.0740433	0.214642	yes
	chr16	68025767	68025767	1	-2.85393	2.85393	124609	623817	623817	1	14	0.0740433	0.519634	no
	chr1	197879380	197880663	1284	2.32098	9.28391	24516	58879	58882	4	23	0.0742097	0.159401	yes
	chr8	48100186	48100908	723	2.17704	10.8852	312556	358308	358312	5	7	0.0745424	0.123461	yes
	chr3	113415735	113416066	332	-2.45139	7.35416	223905	158365	158367	3	9	0.0745424	0.215141	no
	chr4	79472605	79472939	335	2.03896	12.2337	241328	195877	195882	6	13	0.0747088	0.104659	yes
	chr3	32861910	32862830	921	-2.44594	7.33781	216059	141635	141637	3	26	0.0748752	0.215641	no
	chr8	101316245	101316253	9	2.59797	5.19593	317243	367764	367765	2	9	0.0748752	0.322296	yes
	chr10	99078702	99078702	1	-2.84498	2.84498	44036	428980	428980	1	9	0.0748752	0.5198	no
	chr8	121137537	121138133	597	2.17582	10.8791	319194	371290	371294	5	12	0.0750416	0.124126	yes
	chr14	75747047	75748252	1206	-2.31364	9.25455	100070	563377	563380	4	26	0.0750416	0.160233	no
	chr5	74348187	74348373	187	2.59773	5.19546	257034	227628	227629	2	15	0.0750416	0.322463	yes
	chr1	214162308	214162854	547	2.17521	10.876	27361	65142	65146	5	37	0.075208	0.124293	yes
	chr3	138668832	138669322	491	2.31351	9.25403	227298	165596	165599	4	9	0.075208	0.160566	yes
	chr14	103524899	103524989	91	-2.44296	7.32888	104073	572683	572685	3	11	0.075208	0.215807	no
	chr15	38859132	38859132	1	-2.84401	2.84401	106682	579230	579230	1	23	0.075208	0.519967	no
	chr19	17972324	17972728	405	-2.31271	9.25083	156403	704494	704497	4	7	0.0753744	0.160732	no
	chr20	46414765	46414900	136	2.44285	7.32856	197648	738885	738887	3	16	0.0753744	0.215973	yes
	chr15	86313834	86313941	108	-2.03499	12.2099	114122	596085	596090	6	12	0.0755408	0.104992	no
	chr1	211555733	211555968	236	2.31259	9.25036	26965	64250	64253	4	10	0.0755408	0.160899	yes
	chr10	5987798	5988276	479	2.03289	12.1973	33347	407692	407697	6	7	0.0757072	0.105158	yes
	chr6	87647370	87647644	275	2.17314	10.8657	279622	284264	284268	5	17	0.0757072	0.124459	yes
	chr2	152591303	152591967	665	-2.31188	9.2475	180643	110711	110714	4	7	0.0757072	0.161065	no
	chr5	79330929	79331052	124	2.03236	12.1941	257671	228934	228939	6	14	0.0758735	0.105324	yes
	chr7	158040099	158040099	1	-2.83851	2.83851	306614	344639	344639	1	10	0.0758735	0.520133	no
	chr19	10464711	10464922	212	-2.31059	9.24237	154570	699129	699132	4	12	0.0760399	0.161231	no
	chr20	21496129	21496713	585	2.43611	7.30832	194013	730498	730500	3	22	0.0760399	0.216805	yes
	chr14	99712336	99712380	45	2.58874	5.17748	103062	569713	569714	2	11	0.0760399	0.323295	yes
	chr15	48470205	48470612	408	2.02937	12.1762	108091	582858	582863	6	14	0.0762063	0.105491	yes
	chr5	140810051	140810161	111	2.02923	12.1754	263571	241589	241594	6	18	0.0763727	0.105657	yes
	chr1	1233799	1235430	1632	-2.169	10.845	171	871	875	5	8	0.0763727	0.124792	no
	chr1	110655292	110655517	226	-2.58789	5.17579	16751	40419	40420	2	10	0.0763727	0.323461	no
	chr10	70321874	70322874	1001	-2.16891	10.8445	39707	420261	420265	5	28	0.0765391	0.124958	no
	chr5	82767968	82768488	521	2.43554	7.30662	258038	229633	229635	3	27	0.0765391	0.216972	yes
	chr18	58039530	58039530	1	2.83049	2.83049	149345	686165	686165	1	7	0.0767055	0.5203	yes
	chr1	44872463	44873064	602	2.16715	10.8358	10035	26048	26052	5	12	0.0768719	0.125291	yes
	chr17	80845107	80845231	125	-2.58662	5.17323	143946	675789	675790	2	7	0.0768719	0.323627	no
	chr1	43472373	43472373	1	-2.83031	2.83031	9696	25116	25116	1	7	0.0768719	0.520466	no
	chr4	124320678	124320912	235	2.4348	7.30439	244721	202711	202713	3	24	0.0770383	0.217138	yes
	chr11	14666673	14666839	167	2.58661	5.17322	52391	451728	451729	2	16	0.0770383	0.323794	yes
	chr16	231905	231905	1	2.8287	2.8287	116476	601549	601549	1	15	0.0770383	0.520632	yes
	chr7	126987042	126987042	1	-2.82786	2.82786	302179	333898	333898	1	8	0.0772047	0.520799	no
	chr10	134598908	134599372	465	2.30703	9.22811	49299	441692	441695	4	57	0.077371	0.161398	yes
	chr6	160541878	160541976	99	-2.58461	5.16922	287045	299023	299024	2	7	0.077371	0.324126	no
	chr18	44336399	44337922	1524	2.16055	10.8028	147699	683226	683230	5	7	0.0775374	0.126123	yes
	chr1	87617710	87617972	263	2.30193	9.20773	14675	35929	35932	4	16	0.0775374	0.16173	yes
	chr4	81256044	81256044	1	-2.82589	2.82589	241499	196256	196256	1	14	0.0775374	0.520965	no
	chr7	137531173	137531867	695	2.01318	12.0791	303696	337051	337056	6	10	0.0777038	0.106822	yes
	chr20	57485816	57485940	125	-2.16013	10.8007	199673	742845	742849	5	7	0.0777038	0.12629	no
	chr6	108485043	108485182	140	2.30114	9.20456	281134	287364	287367	4	44	0.0777038	0.161897	yes
	chr2	163099630	163099776	147	2.58261	5.16523	181637	112578	112579	2	9	0.0778702	0.324293	yes
	chr17	27419898	27419967	70	-2.58258	5.16515	133729	648435	648436	2	11	0.0780366	0.324459	no
	chr12	7273104	7273104	1	-2.82106	2.82106	69030	492280	492280	1	8	0.0780366	0.521131	no
	chr3	155837026	155837444	419	-2.42804	7.28411	229071	169206	169208	3	10	0.0783694	0.218303	no
	chr1	57888343	57889035	693	2.00649	12.0389	12038	30761	30766	6	10	0.0785358	0.107488	yes
	chr10	70482115	70482290	176	-2.57794	5.15589	39725	420308	420309	2	17	0.0785358	0.324792	no
	chr1	114430031	114431096	1066	-2.00485	12.0291	17344	41863	41868	6	9	0.0787022	0.10782	no
	chr2	151343509	151343868	360	2.15487	10.7743	180512	110470	110474	5	22	0.0787022	0.126622	yes
	chr2	237478030	237478216	187	2.29921	9.19684	190026	130321	130324	4	15	0.0787022	0.162396	yes
	chr11	1941420	1941575	156	-2.29883	9.19532	50111	445615	445618	4	15	0.0788686	0.162562	no
	chr10	79397930	79398194	265	2.00303	12.0182	41432	423840	423845	6	24	0.0790349	0.108153	yes
	chr5	68663909	68663909	1	-2.81325	2.81325	256483	226427	226427	1	33	0.0790349	0.521298	no
	chr3	32991685	32992559	875	-2.15321	10.7661	216088	141684	141688	5	7	0.0792013	0.126955	no
	chr16	88933996	88934005	10	2.57247	5.14494	128621	633756	633757	2	11	0.0793677	0.324958	yes
	chr1	41447341	41447631	291	-2.57221	5.14443	9277	24198	24199	2	28	0.0795341	0.325125	no
	chr4	56813860	56814150	291	2.42059	7.26178	239815	192931	192933	3	15	0.0797005	0.218802	yes
	chr16	30711590	30711613	24	-2.57067	5.14134	121518	615887	615888	2	17	0.0797005	0.325291	no
	chr2	239989132	239989132	1	-2.81084	2.81084	190637	131678	131678	1	9	0.0797005	0.521464	no
	chr18	76737834	76738201	368	1.99855	11.9913	151114	689175	689180	6	25	0.0798669	0.108486	yes
	chr1	161147903	161148880	978	-2.14793	10.7396	20694	51317	51321	5	18	0.0798669	0.127454	no
	chr17	78073356	78073452	97	-2.42038	7.26115	143011	671827	671829	3	14	0.0798669	0.218968	no
	chr12	58200399	58201157	759	-2.57024	5.14047	75009	507228	507229	2	8	0.0798669	0.325458	no
	chr13	114192725	114193155	431	-1.99611	11.9767	93396	547604	547609	6	15	0.0801997	0.108652	no
	chr9	36986380	36986788	409	2.41854	7.25562	325847	385339	385341	3	7	0.0803661	0.219135	yes
	chr16	2391828	2392201	374	2.56636	5.13271	117268	605458	605459	2	13	0.0803661	0.325624	yes
	chr11	65639798	65640450	653	1.99254	11.9553	57884	466120	466125	6	16	0.0805324	0.108819	yes
	chr8	53852661	53853604	944	2.29262	9.17049	313093	359391	359394	4	19	0.0805324	0.163394	yes
	chr17	45810865	45811322	458	2.4177	7.2531	137263	657661	657663	3	15	0.0805324	0.219301	yes
	chr2	232254362	232254362	1	-2.80832	2.80832	188966	127912	127912	1	9	0.0805324	0.521631	no
	chr1	214160848	214160860	13	2.56584	5.13168	27361	65133	65134	2	37	0.0806988	0.32579	yes
	chr2	73300317	73300317	1	-2.80744	2.80744	173210	95424	95424	1	12	0.0806988	0.521797	no
	chr20	32950073	32950490	418	-2.41631	7.24893	195242	733352	733354	3	14	0.0808652	0.219634	no
	chr3	149769883	149769883	1	-2.80526	2.80526	228378	167929	167929	1	7	0.0808652	0.521963	no
	chr18	60263900	60264554	655	1.98935	11.9361	149552	686500	686505	6	9	0.0810316	0.108985	yes
	chr10	62333840	62334454	615	-2.14087	10.7043	39017	418950	418954	5	15	0.081198	0.127953	no
	chr16	3691156	3692200	1045	-2.28816	9.15264	117652	606952	606955	4	7	0.081198	0.163727	no
	chr11	44341361	44341831	471	2.13842	10.6921	54983	457491	457495	5	7	0.0816972	0.128286	yes
	chr3	57679413	57679413	1	-2.79885	2.79885	219788	151014	151014	1	12	0.0818636	0.52213	no
	chr11	31838674	31839552	879	1.98332	11.8999	53832	454987	454992	6	72	0.08203	0.109318	yes
	chr9	133535737	133536855	1119	2.13781	10.689	333546	399550	399554	5	8	0.08203	0.128453	yes
	chr15	40575431	40575730	300	2.28248	9.12993	106992	579885	579888	4	7	0.08203	0.164226	yes
	chr17	33306307	33306425	119	-2.41347	7.24041	134559	650165	650167	3	15	0.08203	0.219967	no
	chr6	73330358	73331323	966	1.98275	11.8965	278700	282385	282390	6	20	0.0821963	0.109484	yes
	chr17	78865514	78866579	1066	-2.13717	10.6859	143269	672649	672653	5	9	0.0821963	0.128619	no
	chr17	78326557	78326557	1	-2.79821	2.79821	143088	672098	672098	1	7	0.0821963	0.522296	no
	chr1	47082691	47082869	179	1.9815	11.889	10473	27297	27302	6	14	0.0823627	0.109651	yes
	chr7	130021519	130021807	289	-2.28173	9.12694	302782	335282	335285	4	11	0.0823627	0.164559	no
	chr10	88126853	88127491	639	2.27817	9.11266	42414	425609	425612	4	10	0.0825291	0.164892	yes
	chr2	131595107	131595321	215	2.41248	7.23743	178908	107747	107749	3	10	0.0825291	0.220133	yes
	chr17	14209002	14209343	342	-2.56173	5.12346	131942	644191	644192	2	34	0.0825291	0.325957	no
	chr1	155050100	155050129	30	-2.56149	5.12298	19518	47889	47890	2	23	0.0826955	0.326123	no
	chr1	26139732	26140411	680	-2.1362	10.681	6189	16349	16353	5	13	0.0828619	0.128785	no
	chr6	166077243	166078145	903	2.27649	9.10594	287575	300011	300014	4	17	0.0828619	0.165225	yes
	chr20	3051493	3051528	36	-2.56135	5.1227	192108	726570	726571	2	17	0.0828619	0.32629	no
	chr5	149677228	149677557	330	-2.27536	9.10145	264942	244360	244363	4	7	0.0830283	0.165391	no
	chr2	46770281	46770357	77	2.41038	7.23115	170131	89172	89174	3	15	0.0830283	0.2203	yes
	chr3	119421604	119421939	336	2.13504	10.6752	224443	159397	159401	5	7	0.0833611	0.128952	yes
	chr7	27903718	27904646	929	-1.97721	11.8633	292451	313632	313637	6	7	0.0835275	0.11015	no
	chr15	40121364	40122056	693	-2.1339	10.6695	106885	579584	579588	5	7	0.0835275	0.129285	no
	chr2	45028712	45029543	832	2.27234	9.08935	169779	88447	88450	4	11	0.0835275	0.165724	yes
	chr13	111935412	111935521	110	-2.4075	7.22249	92785	545332	545334	3	7	0.0835275	0.220466	no
	chr7	43349237	43350610	1374	-2.27221	9.08886	294437	317369	317372	4	13	0.0836938	0.16589	no
	chr19	37463280	37463280	1	-2.78696	2.78696	158588	710143	710143	1	10	0.0836938	0.522463	no
	chr11	16628281	16628944	664	1.97521	11.8512	52564	452101	452106	6	27	0.0838602	0.110483	yes
	chr12	125400346	125400346	1	-2.78656	2.78656	83217	525147	525147	1	18	0.0838602	0.522629	no
	chr1	6685935	6685996	62	2.55739	5.11479	1610	5989	5990	2	15	0.0840266	0.326456	yes
	chr14	105134267	105134267	1	-2.78641	2.78641	104503	573922	573922	1	9	0.0840266	0.522795	no
	chr4	165878037	165878219	183	1.9734	11.8404	247769	208386	208391	6	11	0.084193	0.110815	yes
	chr5	58512694	58513296	603	-2.26435	9.05739	255555	224663	224666	4	7	0.084193	0.166223	no
	chr11	11373187	11373187	1	-2.78516	2.78516	51835	450638	450638	1	12	0.0843594	0.522962	no
	chr11	115530150	115530590	441	1.97273	11.8364	64046	480448	480453	6	13	0.0845258	0.110982	yes
	chr19	4678664	4679533	870	-1.97249	11.8349	153151	695346	695351	6	14	0.0846922	0.111148	no
	chr2	40678101	40678760	660	2.12325	10.6162	169177	87289	87293	5	12	0.0846922	0.129784	yes
	chr16	89181807	89182099	293	-2.12305	10.6153	128709	634223	634227	5	14	0.0848586	0.12995	no
	chr16	86546374	86546785	412	2.40142	7.20425	127859	631433	631435	3	19	0.0848586	0.221131	yes
	chr17	59480470	59481571	1102	1.96988	11.8193	139348	663019	663024	6	10	0.085025	0.111314	yes
	chr3	129261646	129262026	381	-2.123	10.615	226242	163312	163316	5	7	0.085025	0.130116	no
	chr2	25551575	25551660	86	-2.25468	9.0187	167027	82791	82794	4	7	0.085025	0.167221	no
	chr1	213032677	213033156	480	-2.55412	5.10824	27259	64910	64911	2	16	0.085025	0.326622	no
	chr8	11562155	11562155	1	2.78045	2.78045	308518	349419	349419	1	30	0.085025	0.523128	yes
	chr20	10153013	10153355	343	2.39999	7.19998	192921	728313	728315	3	9	0.0851913	0.221298	yes
	chr14	21489992	21490167	176	-2.55184	5.10369	93757	548885	548886	2	45	0.0851913	0.326789	no
	chr4	144621898	144621971	74	2.12075	10.6038	246011	205056	205060	5	13	0.0855241	0.130283	yes
	chr7	131240440	131240531	92	2.39919	7.19757	302968	335727	335729	3	10	0.0855241	0.221797	yes
	chr2	45237689	45237929	241	2.25058	9.00231	169817	88641	88644	4	20	0.0858569	0.167554	yes
	chr15	79164072	79164541	470	-2.39792	7.19375	113100	593887	593889	3	17	0.0858569	0.221963	no
	chr5	42755556	42755556	1	-2.77521	2.77521	254324	222270	222270	1	12	0.0858569	0.523295	no
	chr5	160974552	160975360	809	1.9534	11.7204	266325	247254	247259	6	28	0.0860233	0.112646	yes
	chr20	61733499	61733863	365	2.12016	10.6008	200645	745045	745049	5	14	0.0860233	0.130449	yes
	chr8	141520003	141520016	14	-2.54646	5.09292	322068	376133	376134	2	14	0.0860233	0.326955	no
	chr2	237078166	237078733	568	1.95283	11.717	189954	130144	130149	6	28	0.0861897	0.112812	yes
	chr15	63673013	63673502	490	-2.39692	7.19077	110034	586898	586900	3	14	0.0861897	0.22213	no
	chr5	129241611	129242270	660	2.11785	10.5892	261656	236459	236463	5	17	0.0863561	0.130782	yes
	chr12	57998581	57998786	206	2.24759	8.99037	74965	506911	506914	4	11	0.0863561	0.16772	yes
	chr15	60298617	60298900	284	2.39599	7.18796	109524	585901	585903	3	18	0.0863561	0.222296	yes
	chr16	88558223	88558237	15	-2.545	5.09	128475	633165	633166	2	7	0.0863561	0.327121	no
	chr1	40784323	40784323	1	-2.7724	2.7724	9128	23807	23807	1	22	0.0863561	0.523461	no
	chr21	38069321	38070148	828	1.95199	11.7119	203001	750334	750339	6	32	0.0865225	0.112978	yes
	chr1	169600704	169600704	1	-2.77165	2.77165	21795	53733	53733	1	8	0.0865225	0.523627	no
	chr2	15731278	15731364	87	-2.11376	10.5688	165810	80371	80375	5	10	0.0866889	0.130948	no
	chr8	93893789	93894753	965	-2.24675	8.98701	316350	365930	365933	4	8	0.0866889	0.167887	no
	chr15	71144198	71144198	1	-2.77061	2.77061	111616	590251	590251	1	17	0.0866889	0.523794	no
	chr13	29068417	29068567	151	2.54034	5.08068	85965	532154	532155	2	10	0.0868552	0.327288	yes
	chr10	48438614	48439229	616	2.11011	10.5505	37965	416967	416971	5	11	0.0870216	0.131448	yes
	chr2	182322058	182322501	444	2.24344	8.97375	183700	117014	117017	4	17	0.0870216	0.168053	yes
	chr4	2396482	2396482	1	-2.77037	2.77037	234809	182176	182176	1	7	0.0870216	0.52396	no
	chr19	18901666	18902117	452	1.94728	11.6837	156689	705401	705406	6	28	0.087188	0.113311	yes
	chr16	85656125	85656678	554	-2.24236	8.96946	127595	630731	630734	4	9	0.0873544	0.16822	no
	chr8	82373787	82374723	937	-1.94374	11.6624	315686	364641	364646	6	8	0.0875208	0.11381	no
	chr11	78387190	78387290	101	-2.3871	7.16129	60812	474000	474002	3	7	0.0875208	0.222629	no
	chr7	73460071	73460071	1	-2.76928	2.76928	297027	322654	322654	1	7	0.0875208	0.524126	no
	chr12	6553489	6554051	563	-2.10876	10.5438	68817	491311	491315	5	7	0.0876872	0.131614	no
	chr17	30814514	30814700	187	2.24091	8.96364	134257	649624	649627	4	16	0.0876872	0.168885	yes
	chr19	45316493	45316682	190	-2.38664	7.15993	160244	714898	714900	3	12	0.0876872	0.222795	no
	chr1	208131213	208131213	1	-2.76838	2.76838	26526	63418	63418	1	7	0.0876872	0.524293	no
	chr1	12656114	12656375	262	2.24071	8.96286	3207	9645	9648	4	7	0.0878536	0.169052	yes
	chr4	6383256	6383256	1	-2.76755	2.76755	235595	184330	184330	1	7	0.0878536	0.524459	no
	chr2	183731407	183731832	426	1.93084	11.5851	183842	117288	117293	6	13	0.0881864	0.114476	yes
	chr7	1997329	1997798	470	-2.23673	8.94691	289281	305800	305803	4	7	0.0881864	0.169218	no
	chr16	85316434	85316611	178	-2.23553	8.94213	127466	630349	630352	4	8	0.0883527	0.169384	no
	chr2	105460715	105461368	654	2.38246	7.14738	176082	101905	101907	3	13	0.0883527	0.223128	yes
	chr3	123302507	123302507	1	-2.76118	2.76118	224966	160514	160514	1	18	0.0883527	0.524626	no
	chr12	52401214	52401523	310	2.38126	7.14378	73716	502634	502636	3	30	0.0885191	0.223295	yes
	chr7	77044873	77045001	129	2.52997	5.05993	297530	323735	323736	2	13	0.0885191	0.327454	yes
	chr9	135465386	135466211	826	2.1042	10.521	334039	400525	400529	5	8	0.0886855	0.132113	yes
	chr1	37499309	37499649	341	2.23428	8.93712	8464	22191	22194	4	14	0.0886855	0.169551	yes
	chr19	19005959	19005959	1	2.7603	2.7603	156719	705473	705473	1	14	0.0886855	0.524792	yes
	chr15	80696445	80697055	611	2.1031	10.5155	113342	594431	594435	5	13	0.0888519	0.132446	yes
	chr1	22378412	22378412	1	-2.7598	2.7598	5226	14223	14223	1	13	0.0888519	0.524958	no
	chr6	41471673	41472931	1259	2.10278	10.5139	276086	276947	276951	5	15	0.0890183	0.132612	yes
	chr5	180258154	180258768	615	2.2335	8.93399	269103	253706	253709	4	11	0.0890183	0.169717	yes
	chr2	10261684	10262019	336	-2.37832	7.13496	165091	78914	78916	3	24	0.0890183	0.223461	no
	chr3	13323567	13323866	300	2.23119	8.92476	213976	137744	137747	4	9	0.0895175	0.169884	yes
	chr8	99055933	99056508	576	-2.37508	7.12523	316992	367208	367210	3	20	0.0895175	0.223794	no
	chr1	110625225	110625225	1	-2.75635	2.75635	16740	40389	40389	1	11	0.0895175	0.525125	no
	chr17	78449508	78450055	548	2.23112	8.92448	143131	672235	672238	4	15	0.0896839	0.17005	yes
	chr10	129533731	129533731	1	2.75585	2.75585	48350	438901	438901	1	22	0.0896839	0.525291	yes
	chr11	75428910	75429146	237	-2.09589	10.4794	60237	472764	472768	5	10	0.0898502	0.133111	no
	chr3	46785957	46786387	431	-2.23002	8.92008	217929	145739	145742	4	7	0.0898502	0.170216	no
	chr1	226925702	226925704	3	2.52343	5.04686	28962	68263	68264	2	21	0.0898502	0.327621	yes
	chr6	655849	655849	1	-2.75478	2.75478	269330	254339	254339	1	12	0.0898502	0.525458	no
	chr9	35617306	35617323	18	2.52213	5.04427	325613	384800	384801	2	11	0.090183	0.327787	yes
	chr1	201857591	201857787	197	1.90685	11.4411	25178	60200	60205	6	17	0.0903494	0.116306	yes
	chr1	1475675	1476269	595	2.09055	10.4527	260	1306	1310	5	35	0.0903494	0.133444	yes
	chr17	7982510	7982806	297	2.0897	10.4485	131097	642202	642206	5	10	0.0905158	0.133777	yes
	chr22	42829497	42829834	338	-2.22327	8.89309	210299	767591	767594	4	12	0.0905158	0.170882	no
	chr1	26494529	26494529	1	-2.75093	2.75093	6285	16639	16639	1	27	0.0905158	0.525624	no
	chr2	204102418	204102500	83	-2.22235	8.88939	185587	120914	120917	4	14	0.0906822	0.171048	no
	chr2	42274351	42274610	260	2.52019	5.04038	169286	87488	87489	2	12	0.0906822	0.327953	yes
	chr9	87284316	87284639	324	1.90473	11.4284	327398	387938	387943	6	25	0.0908486	0.116473	yes
	chr5	156570253	156570357	105	2.36719	7.10157	265721	246078	246080	3	14	0.0908486	0.224126	yes
	chr1	234349999	234350327	329	2.08867	10.4434	30225	71067	71071	5	15	0.091015	0.133943	yes
	chr10	73847963	73848320	358	2.22157	8.8863	40565	422048	422051	4	23	0.091015	0.171215	yes
	chr2	220432815	220432872	58	-2.36682	7.10045	187640	125406	125408	3	8	0.091015	0.224293	no
	chr6	152128743	152129036	294	2.08805	10.4403	285804	296643	296647	5	29	0.0911814	0.13411	yes
	chr10	134582338	134582845	508	-2.51551	5.03102	49294	441645	441646	2	11	0.0911814	0.32812	no
	chr1	48191880	48191880	1	2.74403	2.74403	10639	27759	27759	1	7	0.0911814	0.52579	yes
	chr6	29633622	29634213	592	2.22117	8.88467	273734	264529	264532	4	16	0.0913478	0.171381	yes
	chr3	120627824	120627824	1	2.74388	2.74388	224592	159699	159699	1	14	0.0913478	0.525957	yes
	chr12	124429009	124429295	287	-1.89674	11.3805	82900	524376	524381	6	12	0.0915141	0.116972	no
	chr7	2028754	2029077	324	-2.08196	10.4098	289295	305870	305874	5	10	0.0916805	0.134775	no
	chr11	63848972	63849412	441	-2.36252	7.08757	57321	463809	463811	3	7	0.0916805	0.224792	no
	chr14	101034236	101034330	95	2.51131	5.02261	103434	570657	570658	2	17	0.0916805	0.328286	yes
	chr17	34208503	34208503	1	-2.74317	2.74317	134723	650646	650646	1	8	0.0916805	0.526123	no
	chr11	73053830	73054185	356	2.21256	8.85024	59755	471668	471671	4	8	0.0920133	0.172047	yes
	chr14	101458500	101458508	9	-2.5078	5.01561	103574	571199	571200	2	7	0.0921797	0.328453	no
	chr15	74043401	74043401	1	-2.74099	2.74099	112064	591220	591220	1	10	0.0921797	0.52629	no
	chr6	43252858	43253153	296	2.21048	8.84191	276521	278113	278116	4	12	0.0923461	0.172213	yes
	chr11	1857442	1857531	90	-2.36134	7.08401	50088	445492	445494	3	46	0.0925125	0.225125	no
	chr10	90967612	90967918	307	2.07681	10.384	42866	426532	426536	5	18	0.0926789	0.134942	yes
	chr1	76081039	76081408	370	2.20938	8.83754	13733	34091	34094	4	18	0.0926789	0.172379	yes
	chr8	9952926	9953022	97	-2.20894	8.83578	308169	348574	348577	4	9	0.0928453	0.172546	no
	chr5	140571517	140571882	366	2.36054	7.08163	263501	241190	241192	3	8	0.0928453	0.225291	yes
	chr15	69366554	69366776	223	2.20879	8.83515	111209	589476	589479	4	14	0.0930116	0.172712	yes
	chr16	68013968	68013981	14	-2.5052	5.0104	124605	623798	623799	2	13	0.0930116	0.328619	no
	chr7	143700425	143701215	791	-1.88055	11.2833	304622	339097	339102	6	8	0.093178	0.11797	no
	chr17	71161796	71162159	364	2.35984	7.07953	141014	666210	666212	3	18	0.093178	0.225458	yes
	chr12	120967936	120967936	1	2.73579	2.73579	82050	522048	522048	1	19	0.093178	0.526456	yes
	chr14	99738006	99738493	488	2.07334	10.3667	103074	569753	569757	5	26	0.0933444	0.135108	yes
	chr5	147763209	147763393	185	1.86626	11.1975	264523	243492	243497	6	17	0.0935108	0.118469	yes
	chr3	157825196	157825196	1	2.73322	2.73322	229333	169772	169772	1	16	0.0935108	0.526622	yes
	chr19	751159	751241	83	2.50335	5.0067	151674	690665	690666	2	10	0.0936772	0.328785	yes
	chr19	49183446	49183887	442	-2.35612	7.06835	161270	717945	717947	3	7	0.0938436	0.225957	no
	chr6	167508537	167508537	1	-2.73189	2.73189	287900	300856	300856	1	12	0.0938436	0.526789	no
	chr5	50259086	50259409	324	2.35537	7.06612	254595	222898	222900	3	11	0.09401	0.226123	yes
	chr1	975551	975551	1	2.73114	2.73114	72	332	332	1	17	0.09401	0.526955	yes
	chr19	709809	710187	379	2.35457	7.06372	151658	690613	690615	3	16	0.0941764	0.226456	yes
	chr8	99059026	99059026	1	-2.7296	2.7296	316992	367227	367227	1	20	0.0941764	0.527121	no
	chr17	35294198	35294491	294	1.86212	11.1727	134897	651077	651082	6	62	0.0943428	0.118968	yes
	chr2	234261155	234261725	571	-2.35271	7.05812	189399	128951	128953	3	18	0.0945092	0.226622	no
	chr15	66545863	66545913	51	2.49971	4.99941	110647	588238	588239	2	15	0.0945092	0.328952	yes
	chr7	156811362	156812171	810	1.86039	11.1624	306243	343273	343278	6	19	0.0946755	0.119135	yes
	chr12	58328060	58329015	956	-2.35229	7.05687	75043	507333	507335	3	8	0.0946755	0.226789	no
	chr16	2012341	2012341	1	-2.72485	2.72485	117135	604709	604709	1	28	0.0948419	0.527288	no
	chr6	11709232	11709928	697	-2.19879	8.79518	271129	258081	258084	4	7	0.0950083	0.173211	no
	chr2	8823756	8823756	1	-2.72397	2.72397	164751	78203	78203	1	17	0.0950083	0.527454	no
	chr20	43729589	43729897	309	1.85477	11.1286	197039	737379	737384	6	13	0.0951747	0.1198	yes
	chr3	113251417	113252149	733	2.05604	10.2802	223880	158323	158327	5	15	0.0951747	0.135441	yes
	chr6	116937346	116937351	6	-2.497	4.99401	282124	289397	289398	2	15	0.0951747	0.329118	no
	chr5	41903562	41903562	1	2.72342	2.72342	254279	222169	222169	1	12	0.0951747	0.527621	yes
	chr12	4380271	4380899	629	1.85419	11.1251	68407	490320	490325	6	71	0.0953411	0.119967	yes
	chr12	81331457	81331718	262	1.85416	11.125	77061	511181	511186	6	20	0.0955075	0.120133	yes
	chr2	171568412	171568526	115	2.49512	4.99023	182414	113984	113985	2	38	0.0955075	0.329285	yes
	chr12	48300198	48300198	1	-2.72172	2.72172	72895	500174	500174	1	13	0.0955075	0.527787	no
	chr1	206316676	206317510	835	-1.85016	11.1009	26219	62675	62680	6	12	0.0956739	0.120466	no
	chr6	90597340	90597591	252	2.19736	8.78943	279991	285049	285052	4	11	0.0956739	0.173378	yes
	chr13	33590343	33590495	153	2.05394	10.2697	86580	533364	533368	5	17	0.0958403	0.135607	yes
	chr1	10725237	10725571	335	-2.19602	8.78407	2644	8294	8297	4	9	0.0958403	0.173544	no
	chr17	77786344	77786352	9	2.49303	4.98605	142918	671476	671477	2	19	0.0960067	0.329451	yes
	chr17	40986379	40986379	1	-2.71825	2.71825	136222	654908	654908	1	20	0.0960067	0.527953	no
	chr6	86157891	86158096	206	-2.49291	4.98581	279559	284118	284119	2	17	0.096173	0.329617	no
	chr1	202679165	202679590	426	1.8226	10.9356	25370	60628	60633	6	14	0.0963394	0.123295	yes
	chr3	50542571	50542966	396	-2.34338	7.03015	218732	148458	148460	3	18	0.0963394	0.227787	no
	chr9	82188754	82188754	1	2.71537	2.71537	327092	387453	387453	1	20	0.0963394	0.52812	yes
	chr3	140783430	140785160	1731	-2.05086	10.2543	227502	166041	166045	5	7	0.0965058	0.136439	no
	chr6	27647713	27648004	292	-2.19332	8.77329	273395	262669	262672	4	10	0.0965058	0.17371	no
	chr7	20685965	20686108	144	-2.34329	7.02988	291522	311229	311231	3	8	0.0965058	0.227953	no
	chr6	3231685	3232052	368	1.81359	10.8816	269833	255484	255489	6	11	0.097005	0.123794	yes
	chr12	104532907	104533014	108	-2.49127	4.98254	79201	515401	515402	2	9	0.097005	0.329784	no
	chr14	29254680	29254680	1	2.71302	2.71302	94653	551860	551860	1	8	0.097005	0.528286	yes
	chr12	50297581	50297588	8	2.49097	4.98195	73325	501521	501522	2	13	0.0971714	0.32995	yes
	chr3	238318	238618	301	1.80684	10.841	212421	134430	134435	6	25	0.0973378	0.125125	yes
	chr10	135099669	135099965	297	-2.04274	10.2137	49469	442665	442669	5	24	0.0975042	0.137271	no
	chr5	153852690	153853283	594	1.804	10.824	265489	245575	245580	6	10	0.0976705	0.125624	yes
	chr11	113930251	113930767	517	2.04144	10.2072	63836	480004	480008	5	16	0.0976705	0.137604	yes
	chr4	164265442	164265822	381	2.33828	7.01485	247667	208204	208206	3	11	0.0976705	0.22812	yes
	chr5	140019470	140019545	76	-2.33786	7.01357	263401	240639	240641	3	14	0.0978369	0.228286	no
	chr10	73724697	73724746	50	2.48756	4.97511	40522	421976	421977	2	8	0.0978369	0.330116	yes
	chr12	125672141	125672141	1	2.70767	2.70767	83307	525384	525384	1	8	0.0978369	0.528453	yes
	chr5	175792454	175792510	57	1.80268	10.8161	268037	250771	250776	6	17	0.0980033	0.12579	yes
	chr2	176963315	176964137	823	2.03961	10.1981	183114	115666	115670	5	26	0.0980033	0.137937	yes
	chr10	115579423	115579738	316	-2.33683	7.0105	46305	434370	434372	3	7	0.0980033	0.228453	no
	chr10	73157611	73157953	343	2.18656	8.74624	40346	421641	421644	4	12	0.0981697	0.173877	yes
	chr16	58549945	58549945	1	-2.707	2.707	123807	621621	621621	1	12	0.0981697	0.528619	no
	chr6	33048254	33048485	232	1.80117	10.807	274450	271940	271945	6	21	0.0983361	0.125957	yes
	chr9	34128051	34128051	1	-2.70574	2.70574	325413	384228	384228	1	10	0.0983361	0.528785	no
	chr9	96722329	96723033	705	2.33581	7.00743	328595	389996	389998	3	10	0.0985025	0.228619	yes
	chr1	211690222	211690222	1	-2.70552	2.70552	26988	64311	64311	1	8	0.0985025	0.528952	no
	chr7	15726166	15726479	314	1.79691	10.7815	291015	310316	310321	6	20	0.0986689	0.126456	yes
	chr3	58200021	58200599	579	-2.18487	8.73947	219906	151214	151217	4	7	0.0986689	0.174043	no
	chr15	74467626	74467891	266	-2.33568	7.00705	112170	591524	591526	3	17	0.0986689	0.228785	no
	chr7	24796355	24796553	199	2.4854	4.9708	292027	312231	312232	2	18	0.0986689	0.330283	yes
	chr7	95225986	95226433	448	1.79438	10.7663	298952	326610	326615	6	11	0.0988353	0.126789	yes
	chr7	148394542	148394994	453	2.03536	10.1768	304821	339425	339429	5	10	0.0988353	0.13827	yes
	chr1	115323395	115323458	64	-2.33502	7.00507	17466	42188	42190	3	14	0.0988353	0.228952	no
	chr17	33700745	33700817	73	1.79194	10.7517	134634	650346	650351	6	17	0.0990017	0.127288	yes
	chr5	134879818	134880580	763	2.18377	8.73507	262528	238595	238598	4	11	0.0990017	0.17421	yes
	chr1	12225569	12226353	785	-2.03508	10.1754	3104	9441	9445	5	15	0.0991681	0.138436	no
	chr9	133318907	133319099	193	-2.48447	4.96894	333493	399453	399454	2	11	0.0991681	0.330449	no
	chr7	155260895	155261402	508	2.03366	10.1683	305905	342400	342404	5	20	0.0995008	0.138602	yes
	chr6	138059484	138060458	975	-2.03299	10.1649	284103	293253	293257	5	7	0.0996672	0.138769	no
	chr2	25014897	25015152	256	-2.33281	6.99842	166889	82453	82455	3	22	0.0996672	0.229285	no
	chr4	8390837	8391411	575	-2.48199	4.96399	236238	185891	185892	2	13	0.0996672	0.330616	no
	chr11	69634334	69634456	123	1.75898	10.5539	58930	469613	469618	6	25	0.0998336	0.131281	yes
	chr12	7862691	7863229	539	-2.33171	6.99513	69104	492473	492475	3	7	0.1	0.229451	no
	chr15	76197455	76197455	1	-2.69731	2.69731	112565	592698	592698	1	15	0.100166	0.529118	no
	chr10	43931089	43931089	1	-2.69496	2.69496	37508	415966	415966	1	10	0.100333	0.529285	no
	chr6	159083022	159083022	1	-2.69261	2.69261	286783	298427	298427	1	8	0.100499	0.529451	no
	chr1	1950111	1950616	506	2.32872	6.98616	399	1824	1826	3	14	0.100666	0.229617	yes
	chr1	192778890	192778890	1	2.69222	2.69222	24214	58366	58366	1	16	0.100832	0.529617	yes
	chr14	101193006	101193432	427	2.02137	10.1069	103488	570792	570796	5	27	0.100998	0.139268	yes
	chr19	38345949	38346034	86	2.32715	6.98144	158688	710492	710494	3	7	0.100998	0.229784	yes
	chr1	154582007	154582156	150	-2.47691	4.95382	19402	47511	47512	2	20	0.100998	0.330782	no
	chr17	14212064	14212064	1	-2.69212	2.69212	131944	644194	644194	1	10	0.100998	0.529784	no
	chr1	10720111	10720565	455	-2.01998	10.0999	2642	8281	8285	5	9	0.101165	0.139434	no
	chr7	100083084	100083128	45	-2.47664	4.95328	299670	328593	328594	2	16	0.101165	0.330948	no
	chr5	93446954	93446954	1	2.68946	2.68946	258741	231032	231032	1	14	0.101331	0.52995	yes
	chr1	28098848	28099013	166	2.32546	6.97637	6692	17844	17846	3	12	0.101498	0.22995	yes
	chr1	3320431	3320446	16	2.4743	4.94859	859	3804	3805	2	11	0.101664	0.331115	yes
	chr4	3768458	3768458	1	2.6885	2.6885	235179	183335	183335	1	13	0.101664	0.530116	yes
	chr10	28032718	28033577	860	2.01743	10.0872	35961	413081	413085	5	41	0.10183	0.139601	yes
	chr11	36421230	36421594	365	-2.17175	8.68701	54599	456652	456655	4	9	0.10183	0.174542	no
	chr19	3364892	3365201	310	-2.32348	6.97044	152678	693917	693919	3	11	0.101997	0.230283	no
	chr3	46720750	46720909	160	-2.46997	4.93995	217910	145681	145682	2	12	0.102163	0.331281	no
	chr19	54134044	54134044	1	-2.68695	2.68695	162406	721434	721434	1	9	0.102163	0.530283	no
	chr5	131394999	131395888	890	-2.01692	10.0846	261815	236773	236777	5	11	0.102329	0.139933	no
	chr16	85654157	85655007	851	-2.16978	8.67913	127595	630726	630729	4	9	0.102329	0.174709	no
	chr16	71699493	71699676	184	-2.32232	6.96697	125355	625739	625741	3	8	0.102329	0.230449	no
	chr7	120970240	120970521	282	2.46972	4.93944	301800	333151	333152	2	17	0.102329	0.331448	yes
	chr12	40013923	40014132	210	2.015	10.075	72127	498584	498588	5	9	0.102496	0.1401	yes
	chr6	112041450	112041490	41	-2.46954	4.93909	281650	288531	288532	2	7	0.102496	0.331614	no
	chr2	235936394	235936596	203	-2.31984	6.95951	189706	129577	129579	3	8	0.102662	0.230616	no
	chr21	46438743	46438743	1	2.68485	2.68485	204771	754562	754562	1	9	0.102662	0.530449	yes
	chr16	67037031	67037031	1	-2.68342	2.68342	124345	622747	622747	1	8	0.102829	0.530616	no
	chr1	63785003	63785544	542	2.3179	6.9537	12687	31968	31970	3	24	0.102995	0.230782	yes
	chr1	163038990	163039184	195	2.01074	10.0537	20999	52051	52055	5	17	0.103161	0.140266	yes
	chr1	245318734	245319431	698	2.16691	8.66762	31557	73744	73747	4	22	0.103161	0.174875	yes
	chr1	237205950	237206562	613	2.16566	8.66266	30753	72254	72257	4	14	0.103494	0.175208	yes
	chr17	48240925	48241445	521	-2.31655	6.94965	137837	659673	659675	3	12	0.103494	0.230948	no
	chr12	118572829	118572833	5	-2.46731	4.93462	81705	521143	521144	2	17	0.103494	0.33178	no
	chr8	144241407	144242106	700	2.00863	10.0431	322815	378122	378126	5	15	0.103661	0.140433	yes
	chr2	198174542	198174659	118	2.46705	4.9341	184911	119250	119251	2	11	0.103661	0.331947	yes
	chr22	38469975	38470264	290	-2.16411	8.65643	209225	764947	764950	4	7	0.103827	0.175374	no
	chr2	219849133	219849782	650	2.00537	10.0269	187473	124675	124679	5	17	0.103993	0.140932	yes
	chr5	112629565	112630225	661	2.16291	8.65164	260231	233689	233692	4	17	0.103993	0.175541	yes
	chr1	190443895	190443981	87	2.46637	4.93274	24113	58197	58198	2	13	0.103993	0.332113	yes
	chr16	28938180	28938180	1	-2.67809	2.67809	121169	614580	614580	1	17	0.103993	0.530782	no
	chr4	188915407	188915971	565	-2.46578	4.93156	249807	212719	212720	2	16	0.10416	0.33228	no
	chr7	73820613	73820652	40	-2.46397	4.92793	297133	322904	322905	2	9	0.104326	0.332446	no
	chr1	42802583	42802583	1	-2.6774	2.6774	9571	24763	24763	1	25	0.104326	0.530948	no
	chr10	48413601	48413956	356	-2.00277	10.0138	37955	416935	416939	5	8	0.104659	0.141265	no
	chr19	1274060	1274794	735	-2.31175	6.93526	151883	691447	691449	3	15	0.104659	0.231281	no
	chr17	59531696	59531744	49	2.46185	4.92371	139360	663073	663074	2	26	0.104659	0.332612	yes
	chr16	56334857	56334857	1	-2.67582	2.67582	123188	620015	620015	1	7	0.104659	0.531115	no
	chr4	156680400	156681047	648	2.15966	8.63866	247232	207416	207419	4	17	0.104825	0.175874	yes
	chr2	217559131	217559207	77	2.31151	6.93452	186980	123564	123566	3	16	0.104825	0.231448	yes
	chr4	185926620	185926620	1	2.67438	2.67438	249374	211671	211671	1	7	0.104825	0.531281	yes
	chr1	36184635	36184863	229	-2.00191	10.0095	8212	21557	21561	5	11	0.104992	0.141597	no
	chr8	1136444	1136742	299	-2.15958	8.63832	307145	346185	346188	4	8	0.104992	0.17604	no
	chr16	66887815	66888083	269	-2.31105	6.93314	124297	622582	622584	3	7	0.104992	0.231614	no
	chr1	117111989	117111989	1	-2.674	2.674	17723	42733	42733	1	16	0.105158	0.531448	no
	chr8	77593623	77594664	1042	2.15767	8.63067	315280	363866	363869	4	25	0.105324	0.176206	yes
	chr13	47472330	47472429	100	-2.00004	10.0002	88188	536546	536550	5	23	0.105491	0.141764	no
	chr12	54354974	54355087	114	2.45716	4.91432	74219	504183	504184	2	7	0.105491	0.332779	yes
	chr14	90084444	90084444	1	2.67262	2.67262	101424	566127	566127	1	14	0.105491	0.531614	yes
	chr3	97691781	97692250	470	-2.3094	6.92821	222411	155617	155619	3	12	0.105657	0.23178	no
	chr16	50715700	50715700	1	-2.67234	2.67234	122568	618593	618593	1	9	0.105657	0.53178	no
	chr19	55889013	55889387	375	2.15691	8.62763	162839	722852	722855	4	15	0.105824	0.176373	yes
	chr17	76227996	76228233	238	1.99389	9.96944	142451	670159	670163	5	16	0.106323	0.142596	yes
	chr2	138721566	138721868	303	2.15467	8.61869	179602	109020	109023	4	9	0.106323	0.176539	yes
	chr11	63871243	63871823	581	-1.99345	9.96723	57329	463833	463837	5	12	0.106489	0.142762	no
	chr9	130921736	130921736	1	-2.67056	2.67056	332898	398072	398072	1	11	0.106489	0.531947	no
	chr6	36689595	36690277	683	-2.15062	8.60249	275249	275241	275244	4	7	0.106988	0.177038	no
	chr1	75601120	75601336	217	2.30612	6.91836	13710	34038	34040	3	30	0.106988	0.232113	yes
	chr8	67526270	67526293	24	2.44496	4.88991	314410	362088	362089	2	15	0.106988	0.332945	yes
	chr5	42812244	42812512	269	1.99226	9.96131	254329	222287	222291	5	7	0.107155	0.142928	yes
	chr1	47691301	47691601	301	1.99005	9.95024	10544	27477	27481	5	11	0.107321	0.143095	yes
	chr19	48675153	48675305	153	-2.14657	8.58626	161114	717444	717447	4	20	0.10782	0.177205	no
	chr17	73400451	73400549	99	-2.44116	4.88233	141614	667789	667790	2	20	0.10782	0.333111	no
	chr16	2084192	2084192	1	2.66595	2.66595	117156	604943	604943	1	8	0.10782	0.532113	yes
	chr19	49422077	49422469	393	-1.98925	9.94624	161339	718170	718174	5	7	0.107987	0.143261	no
	chr15	65679249	65679328	80	-2.30004	6.90013	110456	587863	587865	3	10	0.107987	0.232612	no
	chr9	140969946	140969982	37	2.44005	4.8801	335702	404602	404603	2	7	0.107987	0.333278	yes
	chr15	53096248	53096854	607	1.98922	9.9461	108757	584337	584341	5	20	0.108153	0.143428	yes
	chr10	125652310	125652920	611	-2.1459	8.58358	47716	437539	437542	4	16	0.108153	0.177371	no
	chr7	149534076	149534440	365	-2.4396	4.87919	305042	339993	339994	2	12	0.108153	0.333444	no
	chr20	36890518	36890518	1	-2.66402	2.66402	196102	735448	735448	1	16	0.108153	0.53228	no
	chr13	114766711	114766711	1	-2.66374	2.66374	93455	547854	547854	1	7	0.108319	0.532446	no
	chr1	155213714	155213714	1	-2.66262	2.66262	19572	48132	48132	1	10	0.108486	0.532612	no
	chr1	165415157	165415170	14	-2.43613	4.87226	21232	52493	52494	2	15	0.108652	0.333611	no
	chr5	171616571	171616574	4	-2.43567	4.87133	267284	249119	249120	2	14	0.108985	0.333777	no
	chr11	59323070	59323070	1	-2.6612	2.6612	56416	461022	461022	1	18	0.108985	0.532779	no
	chr6	35764958	35765589	632	-1.98315	9.91577	275075	274805	274809	5	9	0.109151	0.14376	no
	chr3	186522625	186522625	1	-2.6601	2.6601	232269	175666	175666	1	24	0.109484	0.532945	no
	chr12	54349349	54350294	946	1.98089	9.90443	74217	504173	504177	5	28	0.109651	0.143927	yes
	chr11	85431179	85431821	643	-2.2961	6.8883	61275	474858	474860	3	8	0.109651	0.232779	no
	chr4	6564820	6565046	227	2.29596	6.88789	235644	184443	184445	3	9	0.109817	0.232945	yes
	chr18	31803836	31803836	1	2.65852	2.65852	146767	681585	681585	1	19	0.109817	0.533111	yes
	chr3	129694392	129694665	274	2.29582	6.88747	226323	163507	163509	3	19	0.109983	0.233111	yes
	chr19	52222698	52223099	402	2.43456	4.86912	162104	720593	720594	2	7	0.11015	0.333943	yes
	chr11	130059195	130059700	506	-1.97906	9.89531	66762	486655	486659	5	10	0.110316	0.14426	no
	chr2	237073518	237073559	42	2.43414	4.86828	189953	130123	130124	2	12	0.110316	0.33411	yes
	chr16	71878720	71878874	155	-2.43377	4.86754	125386	625824	625825	2	15	0.110483	0.334276	no
	chr1	160683107	160683107	1	-2.65543	2.65543	20588	50936	50936	1	11	0.110649	0.533278	no
	chr14	105849040	105849237	198	-2.29244	6.87732	104741	574783	574785	3	12	0.110982	0.233278	no
	chr5	149667769	149667769	1	-2.65294	2.65294	264937	244343	244343	1	12	0.111314	0.533444	no
	chr13	31480225	31480646	422	1.97475	9.87375	86324	532876	532880	5	13	0.111481	0.144592	yes
	chr5	88180330	88180499	170	2.28963	6.86888	258352	230329	230331	3	25	0.111481	0.233611	yes
	chr3	16556575	16556575	1	-2.65224	2.65224	214694	139192	139192	1	18	0.111647	0.533611	no
	chr16	57023483	57023835	353	1.97395	9.86973	123375	620497	620501	5	12	0.111814	0.144759	yes
	chr8	21992360	21993588	1229	-2.28871	6.86613	309571	351625	351627	3	9	0.111814	0.233943	no
	chr1	211519568	211520133	566	-2.13127	8.52507	26958	64240	64243	4	7	0.11198	0.178536	no
	chr16	15950840	15951079	240	2.42554	4.85109	119468	610976	610977	2	9	0.11198	0.334443	yes
	chr21	41029374	41029700	327	-2.1308	8.52321	203518	751457	751460	4	10	0.112146	0.178702	no
	chr16	85465589	85465657	69	-2.28781	6.86344	127525	630505	630507	3	11	0.112146	0.23411	no
	chr4	15780728	15781202	475	2.13074	8.52297	236880	187182	187185	4	16	0.112313	0.178869	yes
	chr15	41852586	41852638	53	-2.42426	4.84852	107266	580786	580787	2	18	0.112313	0.334609	no
	chr10	91061510	91061902	393	1.97265	9.86324	42889	426592	426596	5	10	0.112479	0.144925	yes
	chr5	111527489	111527703	215	-2.12941	8.51762	260062	233388	233391	4	8	0.112479	0.179035	no
	chr12	132286017	132286049	33	-2.28516	6.85547	84215	527398	527400	3	14	0.112479	0.234443	no
	chr6	26383492	26383673	182	2.42383	4.84765	273184	262067	262068	2	7	0.112479	0.334775	yes
	chr2	25552751	25552751	1	-2.64815	2.64815	167027	82797	82797	1	7	0.112479	0.533777	no
	chr2	44058766	44059003	238	2.28508	6.85524	169646	88199	88201	3	7	0.112646	0.234609	yes
	chr1	222762489	222762489	1	-2.64802	2.64802	28269	66788	66788	1	16	0.112646	0.533943	no
	chr12	76423956	76424649	694	2.28492	6.85475	76618	510407	510409	3	21	0.112978	0.234775	yes
	chr1	6283054	6283054	1	2.64718	2.64718	1472	5463	5463	1	9	0.112978	0.53411	yes
	chr17	19564497	19566044	1548	-1.96726	9.83632	132950	646500	646504	5	9	0.113478	0.145424	no
	chr9	104249490	104249658	169	2.12552	8.5021	329632	391960	391963	4	9	0.113478	0.179201	yes
	chr16	57438121	57438715	595	-2.12356	8.49423	123499	620776	620779	4	7	0.113644	0.179368	no
	chr20	62153193	62153431	239	-2.2823	6.8469	200805	745528	745530	3	10	0.113644	0.234942	no
	chr16	89357086	89357086	1	-2.64351	2.64351	128772	634476	634476	1	9	0.113644	0.534276	no
	chr22	44258179	44258602	424	1.96694	9.83468	210682	768423	768427	5	11	0.11381	0.145591	yes
	chr14	78265599	78265650	52	-2.42047	4.84095	100647	564655	564656	2	9	0.11381	0.334942	no
	chr3	101395035	101395209	175	-1.96431	9.82157	222869	156454	156458	5	22	0.114143	0.145757	no
	chr3	71623681	71623729	49	-2.27931	6.83792	221332	153765	153767	3	7	0.114143	0.235108	no
	chr15	91539727	91539729	3	-2.41975	4.8395	114902	598080	598081	2	17	0.114143	0.335108	no
	chr14	50428577	50428870	294	-2.12292	8.49167	95972	554730	554733	4	7	0.114309	0.179534	no
	chr14	42077061	42077429	369	1.95587	9.77937	95684	554076	554080	5	30	0.114476	0.145923	yes
	chr3	140771184	140771372	189	2.41775	4.83549	227499	166036	166037	2	20	0.114809	0.335275	yes
	chr2	219574506	219574506	1	-2.63723	2.63723	187402	124444	124444	1	15	0.114809	0.534443	no
	chr7	151826950	151826950	1	-2.63714	2.63714	305560	341605	341605	1	19	0.114975	0.534609	no
	chr19	44222974	44222974	1	-2.63448	2.63448	160038	714249	714249	1	7	0.115641	0.534775	no
	chr22	27053767	27053934	168	2.26843	6.80529	207150	760240	760242	3	17	0.115807	0.235607	yes
	chr18	20735934	20735934	1	-2.63297	2.63297	145965	680037	680037	1	7	0.115807	0.534942	no
	chr7	5111875	5112067	193	2.26785	6.80355	290007	308159	308161	3	14	0.115973	0.235774	yes
	chr7	1201262	1201262	1	-2.63265	2.63265	289016	304681	304681	1	19	0.115973	0.535108	no
	chr14	95652283	95653488	1206	-1.94274	9.71372	102473	568549	568553	5	8	0.116306	0.146589	no
	chr19	23298818	23299555	738	-2.2626	6.78781	157146	706640	706642	3	7	0.116473	0.23594	no
	chr9	139581965	139581996	32	1.93887	9.69437	335248	403191	403195	5	15	0.116639	0.146755	yes
	chr22	39760036	39760267	232	-2.11	8.44	209573	765865	765868	4	8	0.116639	0.180366	no
	chr7	157084204	157084809	606	-2.26159	6.78477	306304	343429	343431	3	10	0.116639	0.236106	no
	chr6	45985453	45986001	549	-2.41333	4.82667	277048	279291	279292	2	13	0.116639	0.335441	no
	chr7	4764845	4765362	518	1.93872	9.69362	289906	307803	307807	5	18	0.116805	0.146922	yes
	chr12	45268999	45269519	521	1.93824	9.6912	72509	499285	499289	5	36	0.116972	0.147088	yes
	chr1	10754891	10754891	1	2.62753	2.62753	2657	8335	8335	1	9	0.116972	0.535275	yes
	chr4	789139	789807	669	2.25879	6.77636	234325	180231	180233	3	7	0.117138	0.236273	yes
	chr19	44669354	44669612	259	2.41273	4.82545	160118	714559	714560	2	13	0.117138	0.335607	yes
	chr4	3389984	3389984	1	2.62545	2.62545	235063	182929	182929	1	9	0.117138	0.535441	yes
	chr5	118603742	118603938	197	-1.93705	9.68527	260684	234597	234601	5	16	0.117304	0.147255	no
	chr11	5710989	5711068	80	2.41261	4.82521	50847	448212	448213	2	7	0.117304	0.335774	yes
	chr7	1276617	1277291	675	2.25843	6.77529	289038	304785	304787	3	12	0.117471	0.236439	yes
	chr6	130687330	130687884	555	1.93143	9.65716	283125	291375	291379	5	15	0.117637	0.148087	yes
	chr1	155052192	155052946	755	2.25775	6.77326	19518	47900	47902	3	23	0.117637	0.236606	yes
	chr10	17273187	17273187	1	2.62385	2.62385	34911	410950	410950	1	35	0.117637	0.535607	yes
	chr3	33259889	33260366	478	2.25701	6.77103	216143	141783	141785	3	10	0.117804	0.236772	yes
	chr8	1960217	1960431	215	2.25477	6.7643	307419	347101	347103	3	10	0.11797	0.236938	yes
	chr2	85920874	85921283	410	-2.10468	8.41874	174242	97868	97871	4	9	0.118136	0.180699	no
	chr17	36102575	36103066	492	2.10427	8.4171	135022	651371	651374	4	12	0.118303	0.180865	yes
	chr1	28559030	28559174	145	2.40795	4.8159	6785	18090	18091	2	15	0.118469	0.33594	yes
	chr2	85295234	85295234	1	-2.62166	2.62166	174071	97436	97436	1	9	0.118636	0.535774	no
	chr11	61524953	61525304	352	-1.92429	9.62143	56847	462185	462189	5	8	0.118802	0.14975	no
	chr7	142749288	142749542	255	-2.25266	6.75799	304518	338798	338800	3	9	0.118802	0.237105	no
	chr1	45803944	45803944	1	-2.62148	2.62148	10221	26558	26558	1	27	0.118802	0.53594	no
	chr2	180726035	180726349	315	1.9233	9.61652	183551	116793	116797	5	19	0.118968	0.150083	yes
	chr2	99280930	99280963	34	-2.40664	4.81328	175255	100290	100291	2	7	0.118968	0.336106	no
	chr16	86542422	86542807	386	1.92279	9.61394	127858	631412	631416	5	26	0.119135	0.15025	yes
	chr16	30042330	30042541	212	2.10203	8.40811	121365	615230	615233	4	15	0.119135	0.181032	yes
	chr15	71409997	71411342	1346	-2.09995	8.39979	111651	590354	590357	4	18	0.119301	0.181198	no
	chr11	130297513	130297771	259	2.2506	6.75181	66807	486759	486761	3	20	0.119301	0.237271	yes
	chr2	203037137	203037137	1	-2.61964	2.61964	185486	120694	120694	1	7	0.119301	0.536106	no
	chr4	21950307	21950766	460	1.92136	9.60678	237289	187944	187948	5	11	0.119468	0.150582	yes
	chr2	86037106	86037106	1	-2.61961	2.61961	174285	97961	97961	1	7	0.119468	0.536273	no
	chr3	48413707	48414492	786	-1.91999	9.59994	218222	146501	146505	5	9	0.119634	0.150749	no
	chr7	23287222	23287420	199	2.25008	6.75025	291836	311847	311849	3	13	0.119634	0.237438	yes
	chr6	31857895	31858319	425	-2.40546	4.81092	274212	269455	269456	2	74	0.119634	0.336273	no
	chr7	48019713	48019713	1	2.6191	2.6191	295248	319097	319097	1	10	0.119634	0.536439	yes
	chr2	5831147	5831394	248	1.91503	9.57515	164337	77420	77424	5	15	0.1198	0.151082	yes
	chr15	93257525	93257634	110	2.09691	8.38763	115150	598563	598566	4	9	0.1198	0.181531	yes
	chr5	166711939	166711939	1	-2.61906	2.61906	266556	247710	247710	1	7	0.1198	0.536606	no
	chr7	15725086	15725652	567	1.91473	9.57367	291015	310310	310314	5	20	0.119967	0.151248	yes
	chr13	46961008	46961115	108	2.40311	4.80622	88096	536358	536359	2	17	0.119967	0.336606	yes
	chr6	30949988	30949988	1	2.61852	2.61852	274024	267236	267236	1	17	0.119967	0.536772	yes
	chr1	7887942	7887942	1	-2.61834	2.61834	1910	6555	6555	1	8	0.120133	0.536938	no
	chr19	18337107	18337365	259	1.91266	9.56328	156510	704844	704848	5	22	0.120632	0.151747	yes
	chr6	159458115	159458557	443	-2.09492	8.3797	286863	298584	298587	4	9	0.120632	0.181864	no
	chr17	40573643	40574031	389	2.24556	6.73669	136114	654478	654480	3	18	0.120632	0.238103	yes
	chr1	46971644	46971644	1	-2.61587	2.61587	10434	27183	27183	1	7	0.120632	0.537105	no
	chr1	110654098	110654660	563	-2.09093	8.36373	16751	40411	40414	4	10	0.120799	0.182196	no
	chr8	56013536	56013556	21	2.40007	4.80013	313309	359854	359855	2	9	0.120799	0.336772	yes
	chr17	37774058	37774349	292	2.24503	6.73509	135357	652257	652259	3	8	0.120965	0.23827	yes
	chr1	10489203	10489540	338	-1.91002	9.55011	2578	8087	8091	5	21	0.121131	0.15208	no
	chr4	88719777	88720375	599	-2.09002	8.36007	242216	197719	197722	4	7	0.121131	0.182363	no
	chr13	95355508	95355869	362	2.24377	6.7313	90790	541235	541237	3	12	0.121131	0.238436	yes
	chr6	166837565	166837565	1	2.61172	2.61172	287728	300432	300432	1	8	0.121131	0.537271	yes
	chr12	132300736	132301339	604	-2.24354	6.73061	84220	527416	527418	3	9	0.121298	0.238602	no
	chr17	3289663	3289798	136	2.24295	6.72886	129940	638334	638336	3	8	0.121631	0.238769	yes
	chr6	144611514	144611595	82	-2.39729	4.79457	284871	294767	294768	2	9	0.121797	0.336938	no
	chr11	65314913	65315466	554	-1.90425	9.52123	57792	465659	465663	5	16	0.12213	0.153245	no
	chr19	3135131	3135489	359	-2.08761	8.35045	152601	693716	693719	4	10	0.12213	0.182529	no
	chr1	223936508	223936838	331	2.08719	8.34874	28456	67177	67180	4	7	0.122296	0.182862	yes
	chr12	7174923	7174923	1	-2.60726	2.60726	69014	492201	492201	1	8	0.122296	0.537438	no
	chr2	209011389	209012295	907	-2.08657	8.34628	186245	122182	122185	4	10	0.122463	0.183028	no
	chr2	43864913	43865055	143	2.23911	6.71732	169623	88153	88155	3	13	0.122629	0.239101	yes
	chr10	88718274	88719017	744	1.89845	9.49223	42529	425855	425859	5	19	0.122795	0.153577	yes
	chr7	135483271	135484659	1389	-2.08523	8.34092	303536	336783	336786	4	8	0.122795	0.183195	no
	chr12	131605488	131605634	147	-2.23813	6.71439	84039	527043	527045	3	8	0.122795	0.239268	no
	chr8	122653526	122653877	352	1.89382	9.4691	319339	371515	371519	5	23	0.123295	0.154243	yes
	chr4	86850108	86850378	271	-2.08181	8.32724	241995	197279	197282	4	11	0.123295	0.183527	no
	chr3	184275476	184276072	597	-2.23561	6.70684	231841	174749	174751	3	7	0.123295	0.239434	no
	chr17	55762444	55762444	1	-2.60375	2.60375	138755	661660	661660	1	7	0.123794	0.537604	no
	chr10	8094431	8094679	249	-1.89239	9.46194	33743	408530	408534	5	61	0.12396	0.154576	no
	chr2	131721477	131721692	216	2.38483	4.76965	178934	107811	107812	2	8	0.12396	0.337105	yes
	chr1	3086487	3086487	1	2.60373	2.60373	771	3442	3442	1	14	0.12396	0.53777	yes
	chr11	66643314	66643572	259	-1.88891	9.44456	58157	467248	467252	5	8	0.124126	0.154908	no
	chr17	19976149	19976569	421	-2.08004	8.32017	133027	646691	646694	4	8	0.124126	0.183694	no
	chr11	14402761	14402943	183	2.23388	6.70165	52355	451631	451633	3	7	0.124126	0.239601	yes
	chr18	35064900	35065040	141	2.38374	4.76748	147149	682304	682305	2	7	0.124126	0.337271	yes
	chr17	7185551	7185551	1	2.60371	2.60371	130853	641084	641084	1	18	0.124126	0.537937	yes
	chr6	149772150	149772716	567	2.07877	8.31508	285406	295705	295708	4	8	0.124293	0.18386	yes
	chr3	156273458	156273486	29	2.3835	4.767	229134	169328	169329	2	23	0.124293	0.337438	yes
	chr2	233352439	233352439	1	2.60352	2.60352	189174	128421	128421	1	7	0.124293	0.538103	yes
	chr17	71431640	71432282	643	-1.88736	9.43681	141091	666401	666405	5	7	0.124459	0.155075	no
	chr1	47974278	47974278	1	2.60283	2.60283	10593	27674	27674	1	9	0.124459	0.53827	yes
	chr9	135457251	135457433	183	1.88662	9.43309	334036	400506	400510	5	18	0.124626	0.155241	yes
	chr16	85111583	85112370	788	-2.23189	6.69566	127378	630140	630142	3	7	0.124626	0.239767	no
	chr16	87995931	87995931	1	-2.60225	2.60225	128313	632698	632698	1	11	0.124626	0.538436	no
	chr5	178771329	178771776	448	2.23134	6.69401	268748	252715	252717	3	15	0.124792	0.239933	yes
	chr1	92350568	92350786	219	2.38292	4.76585	15180	36902	36903	2	20	0.124792	0.337604	yes
	chr5	140261653	140261759	107	1.88421	9.42106	263460	240953	240957	5	11	0.124958	0.155574	yes
	chr4	75230839	75231177	339	2.07555	8.3022	240825	194861	194864	4	10	0.124958	0.184193	yes
	chr14	33404466	33404466	1	2.6008	2.6008	95015	552540	552540	1	18	0.124958	0.538602	yes
	chr2	175499283	175500132	850	-1.88179	9.40895	182968	115304	115308	5	9	0.125458	0.15574	no
	chr3	46652769	46653074	306	-2.23028	6.69085	217896	145645	145647	3	8	0.125458	0.2401	no
	chr19	3607130	3607608	479	1.88173	9.40863	152773	694205	694209	5	14	0.125624	0.155907	yes
	chr6	106533738	106533958	221	2.07286	8.29145	280826	286738	286741	4	12	0.125624	0.184359	yes
	chr15	49254319	49254494	176	-2.37943	4.75885	108212	583118	583119	2	18	0.125624	0.33777	no
	chr20	31351813	31352399	587	-2.37803	4.75605	194910	732652	732653	2	14	0.125957	0.337937	no
	chr7	84815940	84816543	604	1.87245	9.36224	298127	324728	324732	5	14	0.126123	0.156905	yes
	chr6	1390838	1391265	428	2.06994	8.27975	269460	254613	254616	4	27	0.126123	0.184692	yes
	chr7	92461971	92462202	232	2.22487	6.67461	298674	325894	325896	3	38	0.126123	0.240433	yes
	chr11	72437731	72437731	1	-2.59494	2.59494	59615	471338	471338	1	8	0.126123	0.538769	no
	chr11	31835884	31836673	790	1.87213	9.36063	53832	454971	454975	5	72	0.12629	0.157072	yes
	chr14	76842507	76842756	250	2.06901	8.27602	100316	563878	563881	4	13	0.12629	0.184859	yes
	chr17	43861104	43861104	1	2.59398	2.59398	136943	656942	656942	1	16	0.12629	0.538935	yes
	chr4	96469067	96469519	453	1.8721	9.3605	242754	198706	198710	5	26	0.126456	0.157238	yes
	chr8	144363043	144363179	137	-2.22452	6.67356	322866	378274	378276	3	13	0.126456	0.240599	no
	chr16	66952714	66952999	286	-2.06749	8.26996	124315	622633	622636	4	11	0.126622	0.185191	no
	chr18	615471	616049	579	-1.86628	9.33138	144093	676360	676364	5	7	0.126789	0.15807	no
	chr2	241950776	241950901	126	-2.22282	6.66845	191191	133227	133229	3	7	0.126789	0.240765	no
	chr14	74415267	74415267	1	-2.58997	2.58997	99762	562597	562597	1	25	0.126789	0.539101	no
	chr13	25085301	25085301	1	-2.58985	2.58985	85395	530871	530871	1	10	0.126955	0.539268	no
	chr7	156810485	156811034	550	1.86607	9.33037	306243	343267	343271	5	19	0.127121	0.158236	yes
	chr1	179545091	179545216	126	2.06602	8.26406	22908	55898	55901	4	12	0.127121	0.185358	yes
	chr5	71614752	71614854	103	-2.37171	4.74341	256639	226742	226743	2	17	0.127288	0.338103	no
	chr12	130645566	130646129	564	2.06312	8.25246	83801	526334	526337	4	22	0.127787	0.185524	yes
	chr12	121174878	121175115	238	-2.21992	6.65975	82108	522243	522245	3	7	0.127787	0.240932	no
	chr14	69950043	69950043	1	-2.58734	2.58734	98985	560920	560920	1	16	0.127953	0.539434	no
	chr5	140306054	140306213	160	-1.8607	9.30348	263463	240965	240969	5	15	0.12812	0.158735	no
	chr14	94254131	94254351	221	2.05838	8.23352	102206	567871	567874	4	16	0.12812	0.185691	yes
	chr12	131572242	131572502	261	-2.21713	6.65138	84027	527010	527012	3	7	0.12812	0.241265	no
	chr13	43148628	43149043	416	2.05636	8.22544	87559	535268	535271	4	18	0.128286	0.185857	yes
	chr21	47392916	47393322	407	2.36681	4.73361	205052	755223	755224	2	10	0.128286	0.33827	yes
	chr1	55270680	55270945	266	-2.21617	6.64851	11680	30128	30130	3	12	0.128453	0.241431	no
	chr22	38451755	38451781	27	-2.3648	4.7296	209218	764922	764923	2	16	0.128619	0.338436	no
	chr2	208123082	208123082	1	2.58651	2.58651	186071	121828	121828	1	7	0.128619	0.539601	yes
	chr1	99470207	99470618	412	1.8593	9.29648	15914	38407	38411	5	18	0.128785	0.158902	yes
	chr19	15580400	15580721	322	2.05542	8.22168	155804	702941	702944	4	7	0.128785	0.186023	yes
	chr11	44338128	44338421	294	2.05541	8.22165	54982	457482	457485	4	10	0.128952	0.18619	yes
	chr11	7110074	7110148	75	1.85646	9.2823	51059	448906	448910	5	8	0.129118	0.159567	yes
	chr19	37342758	37342758	1	-2.58384	2.58384	158578	710115	710115	1	27	0.129118	0.539767	no
	chr3	52857889	52858971	1083	-1.85595	9.27976	219135	149676	149680	5	7	0.129285	0.1599	no
	chr22	19878734	19879377	644	-2.05445	8.2178	205811	757117	757120	4	8	0.129285	0.186356	no
	chr1	32929715	32929715	1	2.58347	2.58347	7687	20202	20202	1	16	0.129451	0.539933	yes
	chr2	27236732	27237006	275	-2.05425	8.21701	167382	83563	83566	4	10	0.129617	0.186522	no
	chr17	73642607	73642991	385	-1.85088	9.25442	141691	668036	668040	5	16	0.12995	0.160399	no
	chr1	92953256	92953907	652	-2.20806	6.62418	15230	37124	37126	3	60	0.12995	0.241764	no
	chr14	75330462	75330462	1	-2.58205	2.58205	99959	563055	563055	1	7	0.130116	0.5401	no
	chr1	203318454	203318454	1	-2.58163	2.58163	25534	61099	61099	1	8	0.130283	0.540266	no
	chr5	82766619	82767097	479	1.8419	9.20951	258038	229619	229623	5	27	0.130449	0.161564	yes
	chr11	45376932	45377079	148	2.206	6.61801	55237	457996	457998	3	7	0.130449	0.24193	yes
	chr2	220222765	220223201	437	2.05202	8.20809	187568	125097	125100	4	7	0.130616	0.186689	yes
	chr10	77168180	77168431	252	2.36003	4.72005	41135	423414	423415	2	78	0.130616	0.338602	yes
	chr10	97514275	97514275	1	-2.58087	2.58087	43731	428367	428367	1	9	0.130616	0.540433	no
	chr10	102588315	102589250	936	1.84042	9.20212	44654	430509	430513	5	18	0.130782	0.162063	yes
	chr15	37402488	37402723	236	2.05152	8.20608	106582	579028	579031	4	9	0.130782	0.186855	yes
	chr7	45959833	45960243	411	1.83722	9.1861	294924	318513	318517	5	41	0.130948	0.162729	yes
	chr11	111386269	111386269	1	-2.57892	2.57892	63411	479040	479040	1	10	0.130948	0.540599	no
	chr1	10709185	10710134	950	-1.83586	9.17929	2637	8259	8263	5	12	0.131115	0.162895	no
	chr7	116963479	116963802	324	1.83415	9.17075	301568	332734	332738	5	16	0.131281	0.163228	yes
	chr17	54893963	54894051	89	-2.35768	4.71536	138526	661246	661247	2	7	0.131281	0.338769	no
	chr8	74333589	74333589	1	2.57765	2.57765	315047	363416	363416	1	11	0.131281	0.540765	yes
	chr7	6655107	6655727	621	1.83002	9.15012	290404	309192	309196	5	11	0.131448	0.163894	yes
	chr16	2521473	2521840	368	2.20278	6.60835	117295	605542	605544	3	18	0.131448	0.242263	yes
	chr19	8656852	8657208	357	1.82692	9.1346	154281	698244	698248	5	10	0.131614	0.16406	yes
	chr19	56196667	56196847	181	-2.35669	4.71337	162938	723277	723278	2	7	0.131614	0.338935	no
	chr16	970310	970310	1	2.57369	2.57369	116752	602881	602881	1	12	0.131614	0.540932	yes
	chr20	55968730	55969282	553	-2.20179	6.60536	199262	741887	741889	3	24	0.13178	0.242429	no
	chr4	1243980	1244086	107	-1.8259	9.12948	234483	180977	180981	5	19	0.131947	0.164393	no
	chr1	111061247	111061851	605	-2.04468	8.17872	16861	40673	40676	4	9	0.131947	0.187354	no
	chr7	156813574	156813602	29	2.35594	4.71187	306243	343284	343285	2	19	0.131947	0.339101	yes
	chr5	158689930	158690036	107	1.82364	9.11821	266050	246730	246734	5	12	0.132113	0.164725	yes
	chr5	96210344	96210904	561	-2.20085	6.60256	259125	231761	231763	3	7	0.132113	0.242596	no
	chr5	40832758	40832872	115	-2.35503	4.71006	254188	221979	221980	2	21	0.13228	0.339268	no
	chr17	74303935	74304023	89	-1.81851	9.09257	141890	668680	668684	5	11	0.132446	0.165557	no
	chr8	132053780	132054555	776	2.04025	8.16101	321039	374308	374311	4	19	0.132446	0.187521	yes
	chr4	8270523	8270795	273	-2.355	4.71001	236202	185777	185778	2	12	0.132446	0.339434	no
	chr4	134072237	134072931	695	2.19896	6.59688	245212	203563	203565	3	7	0.132612	0.242762	yes
	chr1	16081988	16082372	385	-2.35488	4.70975	3701	10742	10743	2	20	0.132612	0.339601	no
	chr19	58221622	58221622	1	-2.57214	2.57214	163260	724307	724307	1	13	0.132612	0.541098	no
	chr3	62358743	62359392	650	1.8169	9.08448	220315	151932	151936	5	64	0.132779	0.166057	yes
	chr4	107725	107995	271	2.19881	6.59642	234192	179688	179690	3	9	0.132779	0.242928	yes
	chr18	32925302	32925302	1	-2.5717	2.5717	146880	681828	681828	1	15	0.132779	0.541265	no
	chr20	33144779	33145148	370	-2.1988	6.59641	195275	733441	733443	3	19	0.132945	0.243095	no
	chr17	77766335	77767084	750	2.03862	8.15448	142913	671408	671411	4	15	0.133111	0.187854	yes
	chr22	24823509	24823554	46	-2.03826	8.15304	206732	759335	759338	4	11	0.133278	0.18802	no
	chr15	83316734	83316962	229	1.8104	9.05198	113670	595075	595079	5	23	0.133444	0.166389	yes
	chr14	53259095	53259343	249	-2.35119	4.70239	96422	555746	555747	2	14	0.133444	0.339767	no
	chr10	106400454	106400702	249	1.80877	9.04383	45482	432870	432874	5	19	0.133611	0.166722	yes
	chr17	77773554	77774124	571	2.03774	8.15095	142915	671436	671439	4	44	0.133611	0.188186	yes
	chr11	18655531	18655812	282	-2.35072	4.70144	52937	452991	452992	2	17	0.133611	0.339933	no
	chr1	16160360	16160360	1	2.56677	2.56677	3722	10797	10797	1	8	0.133611	0.541431	yes
	chr5	172661803	172662130	328	2.03742	8.14968	267556	249740	249743	4	31	0.133777	0.188353	yes
	chr12	58130154	58130410	257	2.19758	6.59275	74992	507085	507087	3	19	0.133777	0.243261	yes
	chr11	60523170	60523681	512	-2.19643	6.5893	56574	461415	461417	3	8	0.13411	0.243428	no
	chr13	113472466	113472632	167	-2.34986	4.69971	93139	546513	546514	2	11	0.13411	0.3401	no
	chr1	1294265	1294881	617	-1.80445	9.02227	195	1023	1027	5	11	0.134276	0.167055	no
	chr7	151433326	151433561	236	2.03543	8.14173	305453	341343	341346	4	10	0.134276	0.188686	yes
	chr6	89789448	89789643	196	2.34652	4.69304	279868	284725	284726	2	18	0.134609	0.340266	yes
	chr11	118479428	118479428	1	2.56545	2.56545	64639	481829	481829	1	15	0.134609	0.541597	yes
	chr14	23066421	23066421	1	-2.56505	2.56505	94021	549771	549771	1	16	0.134775	0.541764	no
	chr1	46956168	46956496	329	2.34562	4.69124	10431	27173	27174	2	11	0.134942	0.340433	yes
	chr17	80393124	80393666	543	-1.8016	9.00798	143783	675157	675161	5	10	0.135108	0.167388	no
	chr5	154230173	154230308	136	2.03441	8.13765	265574	245780	245783	4	8	0.135108	0.188852	yes
	chr10	124091965	124092636	672	-2.34528	4.69056	47473	436945	436946	2	7	0.135108	0.340599	no
	chr1	43920161	43920264	104	-2.03425	8.137	9806	25434	25437	4	25	0.135275	0.189018	no
	chr16	31580299	31580424	126	2.34453	4.68906	121760	616826	616827	2	9	0.135441	0.340765	yes
	chr6	34122502	34122502	1	2.56313	2.56313	274741	274020	274020	1	10	0.135441	0.54193	yes
	chr1	244892984	244893571	588	2.19226	6.57679	31489	73553	73555	3	7	0.135607	0.243594	yes
	chr2	220377759	220377885	127	2.19102	6.57307	187616	125303	125305	3	18	0.13594	0.24376	yes
	chr16	85096051	85096191	141	-2.03127	8.12509	127374	630120	630123	4	11	0.136106	0.189351	no
	chr19	42912469	42912628	160	-2.19099	6.57297	159867	713817	713819	3	10	0.136106	0.243927	no
	chr6	3848634	3848904	271	-1.78015	8.90073	269992	255794	255798	5	37	0.136273	0.170549	no
	chr19	12444381	12444645	265	-1.78014	8.90071	155081	700676	700680	5	12	0.136439	0.170715	no
	chr1	245848798	245849362	565	-2.03029	8.12115	31654	73925	73928	4	9	0.136439	0.189517	no
	chr9	5831999	5832195	197	-2.34241	4.68483	323901	381591	381592	2	13	0.136439	0.340932	no
	chr11	78780692	78780983	292	-1.77555	8.87775	60882	474108	474112	5	7	0.136606	0.171714	no
	chr6	12957422	12957918	497	2.02939	8.11756	271344	258430	258433	4	10	0.136606	0.189684	yes
	chr12	50678295	50678441	147	-2.18837	6.5651	73427	501869	501871	3	16	0.136772	0.244093	no
	chr12	57618943	57618965	23	-2.34185	4.6837	74877	506567	506568	2	12	0.136772	0.341098	no
	chr19	18899876	18900282	407	2.18792	6.56376	156689	705393	705395	3	28	0.136938	0.24426	yes
	chr7	27145972	27146237	266	2.34135	4.6827	292332	312936	312937	2	10	0.136938	0.341265	yes
	chr19	1064218	1064218	1	-2.5613	2.5613	151802	691099	691099	1	22	0.136938	0.542097	no
	chr6	166721759	166722062	304	2.02772	8.11087	287697	300332	300335	4	14	0.137105	0.190183	yes
	chr18	10455183	10455463	281	2.3407	4.6814	145104	678354	678355	2	12	0.137105	0.341431	yes
	chr3	44036617	44037189	573	2.02726	8.10902	217397	144515	144518	4	27	0.137271	0.190349	yes
	chr13	33781805	33781805	1	2.56019	2.56019	86628	533457	533457	1	11	0.137271	0.542263	yes
	chr19	56989102	56989740	639	2.02688	8.10753	163077	723612	723615	4	14	0.137438	0.190516	yes
	chr10	50887566	50887632	67	1.72927	8.64636	38297	417672	417676	5	13	0.13777	0.175707	yes
	chr11	27723075	27723218	144	1.72342	8.61712	53552	454339	454343	5	39	0.137937	0.176705	yes
	chr5	107006409	107006542	134	2.02205	8.08819	259684	232687	232690	4	22	0.137937	0.191015	yes
	chr3	51995445	51995445	1	-2.5593	2.5593	218896	148888	148888	1	15	0.137937	0.542429	no
	chr2	28718470	28718671	202	-2.02099	8.08394	167721	84549	84552	4	7	0.13827	0.191181	no
	chr11	69706527	69706831	305	2.18434	6.55303	58946	469649	469651	3	9	0.13827	0.244426	yes
	chr5	76011127	76011323	197	2.02079	8.08315	257216	227989	227992	4	20	0.138436	0.191348	yes
	chr10	568540	568553	14	-2.33635	4.67271	32250	405036	405037	2	8	0.138602	0.341597	no
	chr2	106578662	106578749	88	-2.3363	4.6726	176290	102402	102403	2	7	0.138769	0.341764	no
	chr1	24516287	24516287	1	-2.55601	2.55601	5776	15442	15442	1	19	0.138935	0.542596	no
	chr2	219646481	219647167	687	2.18137	6.5441	187420	124492	124494	3	13	0.139268	0.244592	yes
	chr17	79484403	79485043	641	-2.18078	6.54235	143500	673730	673732	3	10	0.139434	0.244759	no
	chr20	6748710	6748730	21	2.18034	6.54103	192688	727917	727919	3	18	0.139601	0.244925	yes
	chr9	87282548	87282610	63	2.3352	4.67039	327398	387928	387929	2	25	0.139601	0.34193	yes
	chr2	239046275	239046275	1	-2.55423	2.55423	190411	131116	131116	1	12	0.139601	0.542762	no
	chr1	15479264	15479792	529	2.0171	8.06841	3531	10283	10286	4	27	0.139767	0.191514	yes
	chr2	217499286	217499384	99	2.335	4.67001	186953	123508	123509	2	11	0.139933	0.342097	yes
	chr10	48387693	48388537	845	-2.01687	8.06748	37948	416913	416916	4	7	0.1401	0.191681	no
	chr5	176874324	176874718	395	2.1792	6.53759	268313	251632	251634	3	21	0.1401	0.245092	yes
	chr6	30448881	30449172	292	2.01655	8.0662	273885	265987	265990	4	9	0.140266	0.191847	yes
	chr10	72432177	72432482	306	2.17854	6.53561	40158	421298	421300	3	13	0.140266	0.245258	yes
	chr6	32034322	32034322	1	-2.55046	2.55046	274261	269952	269952	1	7	0.140266	0.542928	no
	chr16	31494100	31494347	248	-2.01632	8.06527	121742	616756	616759	4	9	0.140433	0.192013	no
	chr1	205417436	205417560	125	-2.17739	6.53217	26054	62256	62258	3	11	0.140599	0.245591	no
	chr5	3601762	3601762	1	2.54831	2.54831	250880	216050	216050	1	27	0.140599	0.543095	yes
	chr17	80291105	80291775	671	2.01486	8.05945	143739	674985	674988	4	13	0.140765	0.19218	yes
	chr19	2252069	2252961	893	2.01455	8.05821	152277	692763	692766	4	18	0.140932	0.192346	yes
	chr16	88550365	88550695	331	-2.17697	6.5309	128472	633147	633149	3	9	0.140932	0.245757	no
	chr3	128203414	128203414	1	-2.54761	2.54761	225989	162628	162628	1	25	0.140932	0.543261	no
	chr8	9763552	9763877	326	2.01395	8.05579	308146	348507	348510	4	25	0.141098	0.192512	yes
	chr1	201465497	201465593	97	2.3318	4.6636	25074	59951	59952	2	8	0.141098	0.342263	yes
	chr1	9600721	9600721	1	-2.54666	2.54666	2382	7574	7574	1	13	0.141098	0.543428	no
	chr1	26197855	26198721	867	2.01172	8.04688	6204	16413	16416	4	7	0.141764	0.192679	yes
	chr3	42200666	42200666	1	-2.54635	2.54635	217076	143751	143751	1	8	0.141764	0.543594	no
	chr2	43451775	43452561	787	-2.01084	8.04337	169532	87958	87961	4	46	0.14193	0.192845	no
	chr12	8975196	8975309	114	-2.17416	6.52248	69256	492806	492808	3	7	0.14193	0.24609	no
	chr14	72051561	72051561	1	-2.54571	2.54571	99365	561694	561694	1	11	0.14193	0.54376	no
	chr1	180881480	180881646	167	2.17308	6.51923	23098	56355	56357	3	10	0.142429	0.246256	yes
	chr15	59729057	59729057	1	2.54222	2.54222	109444	585695	585695	1	11	0.142429	0.543927	yes
	chr1	70034475	70034491	17	2.32612	4.65225	13460	33494	33495	2	20	0.142596	0.342429	yes
	chr19	18210017	18210197	181	2.00728	8.02914	156466	704687	704690	4	11	0.142762	0.193012	yes
	chr11	120387302	120387687	386	2.17196	6.51587	65124	483140	483142	3	7	0.142762	0.246423	yes
	chr15	64444820	64444820	1	2.54174	2.54174	110198	587240	587240	1	15	0.142762	0.544093	yes
	chr8	16858909	16859451	543	2.00713	8.02853	308863	350142	350145	4	13	0.142928	0.193178	yes
	chr19	2434072	2434072	1	-2.54062	2.54062	152338	693008	693008	1	7	0.142928	0.54426	no
	chr1	228870408	228870454	47	-2.32525	4.65051	29320	69303	69304	2	19	0.143095	0.342596	no
	chr1	211306771	211306986	216	2.00622	8.02486	26929	64147	64150	4	14	0.143261	0.193344	yes
	chr20	55202236	55202842	607	-2.17113	6.5134	199072	741504	741506	3	33	0.143261	0.246755	no
	chr10	73974007	73974007	1	-2.53935	2.53935	40585	422090	422090	1	24	0.143261	0.544426	no
	chr11	102667878	102668176	299	-2.32424	4.64848	62652	477492	477493	2	10	0.143428	0.342762	no
	chr9	133540108	133540820	713	2.17017	6.51052	333547	399562	399564	3	8	0.143594	0.246922	yes
	chr10	134120793	134120795	3	2.32409	4.64817	49129	441034	441035	2	22	0.143594	0.342928	yes
	chr11	65120951	65120951	1	-2.53806	2.53806	57728	465418	465418	1	11	0.14376	0.544592	no
	chr1	235292703	235293080	378	-2.16953	6.50859	30434	71536	71538	3	17	0.143927	0.247255	no
	chr17	46506244	46506947	704	-2.32284	4.64568	137423	658071	658072	2	11	0.14426	0.343095	no
	chr13	30946679	30946679	1	-2.53739	2.53739	86222	532656	532656	1	10	0.14426	0.544759	no
	chr14	94641781	94641781	1	2.53674	2.53674	102296	568127	568127	1	17	0.144426	0.544925	yes
	chr17	39975486	39975575	90	-2.0018	8.0072	135928	653955	653958	4	8	0.144592	0.193677	no
	chr5	73937694	73937762	69	2.32171	4.64343	256979	227491	227492	2	19	0.144592	0.343261	yes
	chr14	102499390	102499390	1	-2.53628	2.53628	103813	571984	571984	1	7	0.144759	0.545092	no
	chr15	74658981	74659404	424	-2.32022	4.64045	112229	591675	591676	2	23	0.144925	0.343428	no
	chr6	150245472	150245472	1	-2.53569	2.53569	285501	295979	295979	1	13	0.144925	0.545258	no
	chr5	137708073	137708073	1	-2.53382	2.53382	262898	239393	239393	1	7	0.145092	0.545424	no
	chr6	1626409	1626440	32	-2.31846	4.63693	269515	254813	254814	2	12	0.145258	0.343594	no
	chr1	38155120	38155120	1	-2.53345	2.53345	8581	22439	22439	1	25	0.145258	0.545591	no
	chr6	167040440	167040735	296	-2.16496	6.49488	287794	300594	300596	3	15	0.145424	0.247754	no
	chr11	74205489	74205489	1	-2.53303	2.53303	59947	472164	472164	1	17	0.145424	0.545757	no
	chr12	122017211	122017621	411	1.99749	7.98996	82331	522725	522728	4	33	0.145591	0.194176	yes
	chr13	43354421	43354421	1	-2.53283	2.53283	87582	535306	535306	1	7	0.145591	0.545923	no
	chr10	85898499	85898700	202	2.1633	6.48989	42194	425202	425204	3	13	0.145757	0.24792	yes
	chr13	99093756	99093756	1	-2.53215	2.53215	91204	542030	542030	1	10	0.145923	0.54609	no
	chr12	91755746	91755935	190	1.99381	7.97525	77673	512318	512321	4	7	0.146256	0.194343	yes
	chr16	1506028	1506028	1	-2.53142	2.53142	116947	603917	603917	1	11	0.146256	0.546256	no
	chr16	23847816	23847816	1	2.53136	2.53136	120483	613166	613166	1	11	0.146423	0.546423	yes
	chr15	43513504	43513863	360	-2.15811	6.47434	107557	581559	581561	3	7	0.147088	0.248253	no
	chr5	10441239	10441316	78	2.15782	6.47345	251600	217464	217466	3	14	0.147255	0.248419	yes
	chr19	50528096	50528391	296	-2.31151	4.62303	161663	719303	719304	2	19	0.147421	0.34376	no
	chr7	72726937	72727426	490	-1.98951	7.95804	296839	322145	322148	4	9	0.147587	0.194676	no
	chr2	191271520	191271520	1	-2.5282	2.5282	184310	118227	118227	1	8	0.147587	0.546589	no
	chr7	155166856	155167401	546	1.98944	7.95775	305886	342296	342299	4	20	0.147754	0.194842	yes
	chr19	3654314	3654314	1	-2.52756	2.52756	152790	694266	694266	1	9	0.14792	0.546755	no
	chr20	36660584	36660686	103	-2.31087	4.62173	196043	735319	735320	2	14	0.148087	0.343927	no
	chr7	1271604	1272325	722	2.15671	6.47012	289037	304769	304771	3	27	0.148253	0.248586	yes
	chr4	170949479	170949479	1	-2.52572	2.52572	248200	209247	209247	1	12	0.148253	0.546922	no
	chr9	137028590	137028590	1	2.52512	2.52512	334484	401472	401472	1	11	0.148419	0.547088	yes
	chr16	715140	715207	68	-2.15605	6.46816	116653	602267	602269	3	33	0.148586	0.248752	no
	chr17	5974352	5974561	210	2.15576	6.46729	130573	640208	640210	3	18	0.148752	0.248918	yes
	chr12	5349424	5349923	500	-1.98672	7.94688	68581	490771	490774	4	8	0.148918	0.195008	no
	chr19	37329859	37329859	1	2.52344	2.52344	158576	710087	710087	1	18	0.148918	0.547255	yes
	chr1	20810651	20811408	758	1.98641	7.94564	4867	13359	13362	4	7	0.149085	0.195175	yes
	chr4	169402197	169402304	108	1.98614	7.94457	247957	208795	208798	4	15	0.149251	0.195341	yes
	chr14	35100832	35100832	1	-2.5233	2.5233	95180	552821	552821	1	13	0.149251	0.547421	no
	chr4	52883875	52884806	932	-1.9856	7.94242	239382	191985	191988	4	7	0.149418	0.195507	no
	chr7	99724781	99724835	55	2.15337	6.46011	299594	328313	328315	3	11	0.149584	0.249085	yes
	chr11	19736912	19737351	440	-1.98435	7.93741	53095	453354	453357	4	25	0.14975	0.195674	no
	chr4	75855378	75856823	1446	-2.15335	6.46005	240878	194936	194938	3	21	0.14975	0.249251	no
	chr12	115130855	115130868	14	2.30715	4.6143	81163	519990	519991	2	69	0.14975	0.344093	yes
	chr8	9761138	9761454	317	1.98358	7.93433	308146	348495	348498	4	25	0.149917	0.196007	yes
	chr1	92415524	92415524	1	-2.52144	2.52144	15190	36944	36944	1	17	0.149917	0.547587	no
	chr17	46702028	46702598	571	2.15159	6.45476	137472	658465	658467	3	19	0.150083	0.249418	yes
	chr20	49621299	49621299	1	-2.52131	2.52131	198424	740350	740350	1	7	0.150083	0.547754	no
	chr14	79746520	79746780	261	2.15147	6.4544	100773	564874	564876	3	18	0.15025	0.249584	yes
	chr10	102901822	102901943	122	-2.30596	4.61192	44735	430880	430881	2	15	0.15025	0.34426	no
	chr19	40866273	40866273	1	-2.52071	2.52071	159359	712261	712261	1	9	0.15025	0.54792	no
	chr1	16553456	16554171	716	2.15112	6.45335	3838	11159	11161	3	10	0.150416	0.24975	yes
	chr22	36784977	36784977	1	-2.52022	2.52022	208728	763669	763669	1	8	0.150582	0.548087	no
	chr18	77675229	77675478	250	-1.98182	7.92727	151406	689855	689858	4	9	0.150749	0.196173	no
	chr19	42729528	42729731	204	-2.15054	6.45162	159806	713584	713586	3	8	0.150915	0.249917	no
	chr8	67875261	67875646	386	2.15045	6.45134	314453	362220	362222	3	19	0.151082	0.250083	yes
	chr19	17529143	17529143	1	-2.5194	2.5194	156258	704077	704077	1	19	0.151082	0.548253	no
	chr9	112403301	112403301	1	2.51937	2.51937	330217	392968	392968	1	8	0.151248	0.548419	yes
	chr2	127964374	127964374	1	-2.51893	2.51893	178414	106654	106654	1	11	0.151414	0.548586	no
	chr7	2773812	2773877	66	-2.29952	4.59904	289563	306952	306953	2	10	0.151581	0.344592	no
	chr10	124219564	124219564	1	-2.51881	2.51881	47494	436997	436997	1	14	0.151581	0.548752	no
	chr16	48482799	48482984	186	-2.14683	6.44049	122192	617770	617772	3	8	0.151747	0.25025	no
	chr4	25313707	25313707	1	-2.51869	2.51869	237584	188464	188464	1	12	0.151747	0.548918	no
	chr8	128972450	128972681	232	-2.29936	4.59872	320522	373548	373549	2	7	0.151913	0.344759	no
	chr10	72698635	72698709	75	-2.29922	4.59845	40230	421445	421446	2	7	0.15208	0.344925	no
	chr17	34328289	34328289	1	-2.516	2.516	134749	650724	650724	1	7	0.15208	0.549085	no
	chr7	95026937	95027751	815	-2.14596	6.43789	298923	326526	326528	3	26	0.152246	0.250416	no
	chr13	103052468	103052943	476	1.9775	7.91001	91821	543308	543311	4	20	0.152413	0.196672	yes
	chr17	48051691	48052170	480	-2.29918	4.59835	137777	659467	659468	2	18	0.152413	0.345092	no
	chr3	101546083	101546083	1	2.51525	2.51525	222896	156561	156561	1	13	0.152413	0.549251	yes
	chr11	31819380	31819678	299	1.97732	7.90929	53830	454884	454887	4	30	0.152579	0.196839	yes
	chr1	26184931	26184931	1	-2.51523	2.51523	6200	16393	16393	1	14	0.152579	0.549418	no
	chr17	41050743	41051502	760	-2.14421	6.43264	136244	654958	654960	3	12	0.152745	0.250582	no
	chr21	41027960	41028141	182	-1.97621	7.90485	203518	751452	751455	4	10	0.152912	0.197338	no
	chr17	33775295	33775475	181	2.14367	6.431	134646	650389	650391	3	19	0.152912	0.250749	yes
	chr10	92979002	92979040	39	-2.29817	4.59634	43103	427005	427006	2	19	0.152912	0.345258	no
	chr11	15132416	15132416	1	-2.5123	2.5123	52428	451863	451863	1	7	0.152912	0.549584	no
	chr17	3474461	3474679	219	-2.14248	6.42745	129971	638431	638433	3	7	0.153411	0.250915	no
	chr10	131765379	131765778	400	2.29653	4.59307	48721	439886	439887	2	50	0.153577	0.345424	yes
	chr2	62424849	62424849	1	-2.51064	2.51064	171588	92003	92003	1	15	0.153577	0.54975	no
	chr4	81119299	81119473	175	2.14138	6.42413	241476	196186	196188	3	14	0.153744	0.251248	yes
	chr1	44436592	44436592	1	-2.5105	2.5105	9950	25767	25767	1	15	0.153744	0.549917	no
	chr12	65562873	65562996	124	1.97329	7.89317	75578	508347	508350	4	12	0.154077	0.197504	yes
	chr2	12854408	12854408	1	-2.50775	2.50775	165658	80103	80103	1	26	0.154243	0.550083	no
	chr9	14312435	14313043	609	2.29558	4.59115	324281	382216	382217	2	16	0.154409	0.345591	yes
	chr6	32338440	32338440	1	2.50749	2.50749	274337	270987	270987	1	8	0.154409	0.55025	yes
	chr19	57875238	57875295	58	1.9725	7.88999	163193	724029	724032	4	15	0.154742	0.197671	yes
	chr1	14677249	14677249	1	-2.50696	2.50696	3371	10009	10009	1	7	0.154742	0.550416	no
	chr4	1569746	1569918	173	2.29347	4.58694	234562	181392	181393	2	7	0.155075	0.345757	yes
	chr7	2153671	2154045	375	-1.96985	7.87938	289344	306117	306120	4	11	0.155408	0.197837	no
	chr7	23285097	23285414	318	-2.29309	4.58617	291836	311838	311839	2	13	0.155408	0.345923	no
	chr13	103450108	103450108	1	-2.50547	2.50547	91864	543430	543430	1	25	0.155408	0.550582	no
[truncated: 4,011 more rows]
