# Supplementary material for: A case of intraplacental gestational choriocarcinoma; characterised by the methylation pattern of the early placenta and an absence of driver mutations
Source: BMC Cancer. 2019 Jul 29;19:744. doi: 10.1186/s12885-019-5906-8 (PMC6664587; doi:10.1186/s12885-019-5906-8)
Supplement: Supplementary file 4 — Table S4 Methylation profiles of individual probes mapping within the ubiquitous, imprinted DMRs. (XLSX 62 kb) [file 12885_2019_5906_MOESM4_ESM.xlsx]

## Sheet: Sheet1
Probe ID	DMR Name	B_1st	B_term	PL_ok	PL_neo
cg10243676	PPIEL:Ex1-DMR	0.318255	0.42251	0.540869	0.294908
cg11704876	PPIEL:Ex1-DMR	0.372833	0.484163	0.642324	0.31189
cg22862450	PPIEL:Ex1-DMR	0.439759	0.588449	0.623617	0.375192
cg15057250	PPIEL:Ex1-DMR	0.502048	0.59059	0.665748	0.372337
cg03641225	DIRAS2:Ex2-DMR	0.231474	0.301528	0.327472	0.24077
cg24871743	DIRAS2:Ex2-DMR	0.573189	0.652796	0.681443	0.456433
cg22901840	DIRAS2:Ex2-DMR	0.399769	0.49597	0.513808	0.390181
cg20149168	DIRAS2:Ex2-DMR	0.48902	0.571785	0.569838	0.388417
cg13697378	DIRAS2:Ex2-DMR	0.495944	0.529605	0.520237	0.393145
cg00448707	DIRAS2:Ex2-DMR	0.580894	0.657561	0.677309	0.46199
cg09118625	DIRAS2:Ex2-DMR	0.440805	0.543955	0.52097	0.348382
cg21808053	DIRAS2:Ex2-DMR	0.334244	0.402119	0.398777	0.349741
cg02317907	DIRAS2:TSS-DMR	0.417173	0.465999	0.507787	0.313178
cg17943391	DIRAS2:TSS-DMR	0.328804	0.35871	0.318217	0.274028
cg19114595	DIRAS2:TSS-DMR	0.469342	0.401598	0.375898	0.29349
cg12070746	DIRAS2:TSS-DMR	0.293854	0.287009	0.33135	0.25668
cg16314899	DIRAS2:TSS-DMR	0.427539	0.373694	0.454087	0.380635
cg25755905	DIRAS2:TSS-DMR	0.288826	0.282191	0.322201	0.237977
cg22500004	DIRAS2:TSS-DMR	0.594215	0.590161	0.625521	0.408056
cg05949203	DIRAS2:TSS-DMR	0.522412	0.555972	0.540003	0.518336
cg19694923	DIRAS2:TSS-DMR	0.546825	0.563196	0.566898	0.368438
cg05392265	DIRAS2:TSS-DMR	0.496756	0.518186	0.605391	0.440027
cg06191076	DIRAS2:TSS-DMR	0.52171	0.508884	0.588864	0.487942
cg16148270	DIRAS2:TSS-DMR	0.647676	0.609685	0.617718	0.484149
cg13208159	DIRAS2:TSS-DMR	0.487232	0.485133	0.600492	0.517232
cg12986021	DIRAS2:TSS-DMR	0.35027	0.43643	0.522614	0.353988
cg13099417	DIRAS2:TSS-DMR	0.434001	0.600916	0.670439	0.46893
cg27545611	DIRAS2:TSS-DMR	0.726824	0.716853	0.80392	0.746269
cg16148134	DIRAS2:TSS-DMR	0.608252	0.57559	0.720083	0.678693
cg13605615	DIRAS2:TSS-DMR	0.511417	0.519717	0.636447	0.511815
cg10038185	DIRAS2:TSS-DMR	0.567517	0.619017	0.670757	0.575724
cg14230016	DIRAS2:TSS-DMR	0.588199	0.571253	0.620778	0.570757
cg01547550	DIRAS2:TSS-DMR	0.543133	0.510871	0.557411	0.525923
cg14059179	DIRAS2:TSS-DMR	0.454035	0.476833	0.491973	0.492621
cg19696983	GPR1-AS:TSS-DMR	0.428523	0.496132	0.463904	0.338801
cg23239484	GPR1-AS:TSS-DMR	0.75746	0.738051	0.660778	0.545094
cg13443116	GPR1-AS:TSS-DMR	0.544277	0.603455	0.551045	0.347408
cg20752628	ZDBF2/GPR1:IG-DMR	0.400894	0.463295	0.496333	0.462863
cg22719723	ZDBF2/GPR1:IG-DMR	0.336087	0.401308	0.59573	0.504841
cg25535070	ZDBF2/GPR1:IG-DMR	0.781346	0.805419	0.833359	0.828968
cg04359324	ZDBF2/GPR1:IG-DMR	0.812096	0.859788	0.840486	0.772158
cg20471298	ZDBF2/GPR1:IG-DMR	0.664034	0.660408	0.613246	0.747705
cg03428109	ZDBF2/GPR1:IG-DMR	0.759536	0.724495	0.755963	0.880936
cg15093040	ZDBF2/GPR1:IG-DMR	0.644937	0.669606	0.750477	0.649517
cg17133012	ZDBF2/GPR1:IG-DMR	0.434746	0.576957	0.437398	0.696063
cg16353127	ZDBF2/GPR1:IG-DMR	0.187604	0.224041	0.197403	0.535481
cg04918871	ZDBF2/GPR1:IG-DMR	0.562374	0.603518	0.736514	0.756364
cg03141680	ZDBF2/GPR1:IG-DMR	0.725443	0.723051	0.676878	0.82414
cg25307915	ZDBF2/GPR1:IG-DMR	0.612252	0.67387	0.802072	0.785931
cg19366042	ZDBF2/GPR1:IG-DMR	0.768317	0.788867	0.869914	0.867656
cg09448460	ZDBF2/GPR1:IG-DMR	0.449883	0.510586	0.222112	0.290327
cg10583266	ZDBF2/GPR1:IG-DMR	0.397557	0.520141	0.541472	0.633397
cg18994250	JAKMIP1-DMR	0.566382	0.465056	0.569564	0.309972
cg16724588	JAKMIP1-DMR	0.460889	0.512146	0.555678	0.315909
cg23166781	JAKMIP1-DMR	0.574197	0.58359	0.623465	0.465921
cg06231140	JAKMIP1-DMR	0.373665	0.418306	0.516363	0.345363
cg22098660	JAKMIP1-DMR	0.479431	0.507461	0.592918	0.420652
cg21003654	JAKMIP1-DMR	0.584291	0.576201	0.614768	0.467432
cg18772071	NAP1L5:TSS-DMR	0.482027	0.493509	0.488286	0.508388
cg05065100	NAP1L5:TSS-DMR	0.48155	0.525087	0.540723	0.605511
cg12759554	NAP1L5:TSS-DMR	0.514687	0.506228	0.582768	0.606335
cg01578057	NAP1L5:TSS-DMR	0.458437	0.43872	0.439702	0.503681
cg27150681	NAP1L5:TSS-DMR	0.659148	0.618343	0.547339	0.547044
cg23954636	NAP1L5:TSS-DMR	0.530746	0.527807	0.506042	0.49078
cg01174175	NAP1L5:TSS-DMR	0.61671	0.591077	0.537262	0.474822
cg06617468	NAP1L5:TSS-DMR	0.600999	0.594725	0.499359	0.45461
cg18607468	NAP1L5:TSS-DMR	0.59603	0.578639	0.46976	0.426381
cg11300971	NAP1L5:TSS-DMR	0.629686	0.656061	0.529506	0.568368
cg19151808	NAP1L5:TSS-DMR	0.655368	0.642456	0.602366	0.578432
cg01026744	NAP1L5:TSS-DMR	0.614217	0.604278	0.486707	0.527993
cg13610072	NAP1L5:TSS-DMR	0.589935	0.579302	0.487224	0.571818
cg07539802	NAP1L5:TSS-DMR	0.612159	0.613868	0.598168	0.652649
cg18872973	FAM50B:TSS-DMR	0.533827	0.576701	0.570631	0.328284
cg17739279	FAM50B:TSS-DMR	0.545423	0.57107	0.528453	0.261396
cg18656763	FAM50B:TSS-DMR	0.460937	0.481421	0.503592	0.338247
cg01570885	FAM50B:TSS-DMR	0.511935	0.53827	0.513056	0.319799
cg09821214	FAM50B:TSS-DMR	0.473567	0.475222	0.481479	0.322368
cg07898446	FAM50B:TSS-DMR	0.465952	0.500289	0.395791	0.223414
cg25195497	FAM50B:TSS-DMR	0.502273	0.519766	0.511098	0.295114
cg21740964	FAM50B:TSS-DMR	0.524422	0.547583	0.53419	0.367623
cg13289019	FAM50B:TSS-DMR	0.451713	0.434329	0.492943	0.327257
cg12840312	FAM50B:TSS-DMR	0.48667	0.514116	0.57617	0.362304
cg01905633	FAM50B:TSS-DMR	0.402011	0.414232	0.433984	0.210739
cg03954573	FAM50B:TSS-DMR	0.56434	0.562391	0.569668	0.396566
cg19362611	FAM50B:TSS-DMR	0.6107	0.572153	0.646636	0.487035
cg18197332	FAM50B:TSS-DMR	0.561208	0.513533	0.579691	0.418972
cg04447621	FAM50B:TSS-DMR	0.602673	0.489034	0.520658	0.369863
cg23835083	FAM50B:TSS-DMR	0.530615	0.543339	0.550381	0.3507
cg18487516	FAM50B:TSS-DMR	0.560867	0.592278	0.616938	0.374575
cg12497786	FAM50B:TSS-DMR	0.649361	0.611799	0.620864	0.382215
cg03202897	FAM50B:TSS-DMR	0.652508	0.649356	0.594836	0.453039
cg21153160	FAM50B:TSS-DMR	0.509896	0.518702	0.421614	0.266292
cg25073793	FAM50B:TSS-DMR	0.581472	0.564155	0.587611	0.375843
cg13101072	FAM50B:TSS-DMR	0.575371	0.596432	0.607853	0.409567
cg05811173	FAM50B:TSS-DMR	0.603625	0.666351	0.610393	0.603839
cg09730369	PLAGL1:alt-TSS-DMR	0.709287	0.723735	0.717804	0.725247
cg17865602	PLAGL1:alt-TSS-DMR	0.520943	0.458471	0.390374	0.387154
cg25350411	PLAGL1:alt-TSS-DMR	0.492283	0.465995	0.53694	0.622367
cg07077459	PLAGL1:alt-TSS-DMR	0.544155	0.545153	0.480564	0.496174
cg22352234	PLAGL1:alt-TSS-DMR	0.519457	0.52114	0.435891	0.48885
cg00702231	PLAGL1:alt-TSS-DMR	0.722888	0.657348	0.559609	0.522568
cg12757684	PLAGL1:alt-TSS-DMR	0.416659	0.404013	0.395146	0.362829
cg12820609	PLAGL1:alt-TSS-DMR	0.580524	0.52224	0.516717	0.564018
cg05326984	PLAGL1:alt-TSS-DMR	0.612912	0.644115	0.535811	0.590132
cg08263357	PLAGL1:alt-TSS-DMR	0.593464	0.600166	0.643738	0.671086
cg11532302	PLAGL1:alt-TSS-DMR	0.518175	0.587745	0.525478	0.563395
cg27216384	PLAGL1:alt-TSS-DMR	0.424077	0.382515	0.407349	0.411202
cg17895149	PLAGL1:alt-TSS-DMR	0.524794	0.616352	0.579954	0.50729
cg23460430	PLAGL1:alt-TSS-DMR	0.644928	0.699086	0.705971	0.596168
cg16039889	IGF2R:Int2-DMR	0.506024	0.546589	0.499097	0.360779
cg08350488	IGF2R:Int2-DMR	0.312449	0.340548	0.351474	0.355304
cg11938672	WDR27:Int13-DMR	0.738099	0.797608	0.776738	0.680784
cg18322025	WDR27:Int13-DMR	0.606936	0.709496	0.715567	0.756674
cg03104936	GRB10:alt-TSS-DMR	0.403744	0.464874	0.388866	0.398682
cg05998930	GRB10:alt-TSS-DMR	0.426613	0.41464	0.45627	0.443043
cg09150232	GRB10:alt-TSS-DMR	0.539265	0.656156	0.729992	0.726428
cg16349612	GRB10:alt-TSS-DMR	0.643538	0.642406	0.635158	0.6729
cg23742152	GRB10:alt-TSS-DMR	0.63346	0.595478	0.571745	0.595441
cg08835688	GRB10:alt-TSS-DMR	0.558041	0.555324	0.606465	0.614976
cg12903171	GRB10:alt-TSS-DMR	0.498683	0.456818	0.424835	0.397722
cg23023285	GRB10:alt-TSS-DMR	0.498743	0.50512	0.550657	0.526453
cg27653667	GRB10:alt-TSS-DMR	0.323463	0.296202	0.203856	0.240194
cg24977055	GRB10:alt-TSS-DMR	0.467211	0.468374	0.473836	0.604601
cg19107595	PEG10:TSS-DMR	0.468665	0.453355	0.411749	0.37977
cg19924104	PEG10:TSS-DMR	0.446926	0.443986	0.42415	0.385758
cg11589966	PEG10:TSS-DMR	0.54196	0.520527	0.530218	0.509706
cg05531533	PEG10:TSS-DMR	0.485173	0.483032	0.476055	0.443822
cg27435646	PEG10:TSS-DMR	0.563359	0.55701	0.487585	0.393561
cg01566785	PEG10:TSS-DMR	0.567694	0.53581	0.508634	0.481189
cg05819130	PEG10:TSS-DMR	0.574298	0.552418	0.605877	0.5747
cg02965180	PEG10:TSS-DMR	0.501833	0.477037	0.535648	0.524216
cg05277165	PEG10:TSS-DMR	0.515671	0.504549	0.536588	0.531482
cg13660372	PEG10:TSS-DMR	0.491102	0.507089	0.503381	0.592443
cg06674062	PEG10:TSS-DMR	0.435753	0.439683	0.427541	0.561162
cg07921535	PEG10:TSS-DMR	0.37951	0.379551	0.313618	0.326206
cg09910998	PEG10:TSS-DMR	0.511634	0.47372	0.550799	0.536164
cg27393730	PEG10:TSS-DMR	0.349531	0.303524	0.426047	0.37886
cg08291000	PEG10:TSS-DMR	0.523284	0.459075	0.53097	0.514885
cg27230044	PEG10:TSS-DMR	0.532769	0.525093	0.532463	0.480364
cg24885794	PEG10:TSS-DMR	0.467823	0.463577	0.534426	0.608652
cg26997085	PEG10:TSS-DMR	0.460791	0.470865	0.456652	0.542535
cg22331138	PEG10:TSS-DMR	0.571413	0.579442	0.554601	0.591549
cg16492735	PEG10:TSS-DMR	0.580822	0.567253	0.531746	0.572683
cg09512080	PEG10:TSS-DMR	0.521677	0.506765	0.491687	0.532632
cg00906934	PEG10:TSS-DMR	0.525399	0.543419	0.473574	0.462964
cg26503018	PEG10:TSS-DMR	0.510409	0.48368	0.463088	0.471641
cg27120649	PEG10:TSS-DMR	0.444171	0.407354	0.40782	0.368567
cg21771834	PEG10:TSS-DMR	0.53082	0.531092	0.490573	0.509519
cg27001184	PEG10:TSS-DMR	0.592437	0.588708	0.525125	0.560229
cg23342787	PEG10:TSS-DMR	0.639855	0.633556	0.605302	0.606739
cg14873490	PEG10:TSS-DMR	0.510076	0.427878	0.44507	0.444723
cg03384175	PEG10:TSS-DMR	0.593546	0.602881	0.54583	0.584774
cg11985632	PEG10:TSS-DMR	0.575925	0.55485	0.523243	0.533064
cg13797824	PEG10:TSS-DMR	0.598505	0.55324	0.525469	0.513638
cg11175683	PEG10:TSS-DMR	0.570572	0.526576	0.547998	0.550841
cg04521244	PEG10:TSS-DMR	0.533111	0.577458	0.557236	0.571004
cg11562309	PEG10:TSS-DMR	0.520894	0.53463	0.489375	0.479799
cg18898992	PEG10:TSS-DMR	0.513354	0.533517	0.519669	0.504939
cg05096321	PEG10:TSS-DMR	0.557537	0.514672	0.492236	0.496425
cg19663555	PEG10:TSS-DMR	0.612537	0.596683	0.553525	0.574663
cg06695761	PEG10:TSS-DMR	0.577055	0.565284	0.530714	0.544512
cg21853542	PEG10:TSS-DMR	0.635611	0.638666	0.661139	0.607483
cg09890341	PEG10:TSS-DMR	0.561647	0.586284	0.52599	0.622321
cg20041873	PEG10:TSS-DMR	0.541069	0.552547	0.545814	0.562334
cg04303139	PEG10:TSS-DMR	0.487434	0.473359	0.470988	0.439574
cg03436478	PEG10:TSS-DMR	0.529658	0.594881	0.538112	0.559598
cg05509218	PEG10:TSS-DMR	0.591195	0.576894	0.556437	0.56655
cg22924867	PEG10:TSS-DMR	0.518633	0.517978	0.540237	0.569162
cg01169624	PEG10:TSS-DMR	0.563065	0.598681	0.586561	0.572913
cg03682823	PEG10:TSS-DMR	0.482872	0.469952	0.458284	0.425663
cg18139769	PEG10:TSS-DMR	0.528824	0.510146	0.437156	0.446654
cg12397924	PEG10:TSS-DMR	0.385907	0.405271	0.423364	0.407524
cg15696408	PEG10:TSS-DMR	0.30261	0.265718	0.26733	0.267141
cg22820921	PEG10:TSS-DMR	0.427338	0.400574	0.342473	0.39545
cg10473158	MEST:alt-TSS-DMR	0.126903	0.243491	0.241753	0.169113
cg05222671	MEST:alt-TSS-DMR	0.195247	0.293066	0.282348	0.235148
cg10767216	MEST:alt-TSS-DMR	0.168991	0.261749	0.266671	0.22232
cg17347253	MEST:alt-TSS-DMR	0.185153	0.196963	0.214048	0.141723
cg02756856	MEST:alt-TSS-DMR	0.268947	0.364398	0.323081	0.204975
cg26275543	MEST:alt-TSS-DMR	0.275672	0.292306	0.289707	0.273364
cg20826277	MEST:alt-TSS-DMR	0.282418	0.318267	0.300565	0.242918
cg14584935	MEST:alt-TSS-DMR	0.272734	0.303336	0.295942	0.207504
cg24941047	MEST:alt-TSS-DMR	0.697131	0.694032	0.66542	0.417013
cg07427065	MEST:alt-TSS-DMR	0.410037	0.462401	0.42881	0.314513
cg02501418	MEST:alt-TSS-DMR	0.602136	0.66884	0.615914	0.406948
cg08229366	MEST:alt-TSS-DMR	0.629195	0.600328	0.594576	0.304449
cg07224147	MEST:alt-TSS-DMR	0.283493	0.460189	0.12511	0.0489494
cg27417677	MEST:alt-TSS-DMR	0.535681	0.569881	0.529403	0.316175
cg09003373	MEST:alt-TSS-DMR	0.418114	0.439399	0.372627	0.257001
cg14088957	MEST:alt-TSS-DMR	0.434771	0.406964	0.439475	0.339067
cg06100421	MEST:alt-TSS-DMR	0.457425	0.477684	0.508203	0.332274
cg20297423	MEST:alt-TSS-DMR	0.438653	0.45506	0.464117	0.330512
cg05369791	MEST:alt-TSS-DMR	0.45121	0.436802	0.39726	0.260765
cg08734637	MEST:alt-TSS-DMR	0.541687	0.497249	0.555635	0.411217
cg13917504	MEST:alt-TSS-DMR	0.533712	0.501772	0.538663	0.427085
cg25407198	MEST:alt-TSS-DMR	0.52357	0.49905	0.494998	0.370302
cg21667116	MEST:alt-TSS-DMR	0.508643	0.463057	0.590601	0.579039
cg23156962	MEST:alt-TSS-DMR	0.445407	0.427213	0.552067	0.513236
cg04678950	MEST:alt-TSS-DMR	0.590715	0.515575	0.61259	0.552136
cg17079325	MEST:alt-TSS-DMR	0.579437	0.583701	0.552848	0.522762
cg04344875	MEST:alt-TSS-DMR	0.582072	0.562426	0.577126	0.570037
cg00286878	MEST:alt-TSS-DMR	0.61813	0.591214	0.567568	0.54953
cg12347392	MEST:alt-TSS-DMR	0.503421	0.492086	0.672823	0.739855
cg04786207	MEST:alt-TSS-DMR	0.531741	0.503604	0.565459	0.591577
cg26708559	MEST:alt-TSS-DMR	0.556898	0.534278	0.494512	0.45624
cg22705386	MEST:alt-TSS-DMR	0.593595	0.621219	0.690772	0.636227
cg06212135	MEST:alt-TSS-DMR	0.627664	0.572059	0.611004	0.618559
cg10249538	MEST:alt-TSS-DMR	0.605291	0.590512	0.576524	0.594132
cg16823958	MEST:alt-TSS-DMR	0.642813	0.62655	0.592812	0.557829
cg27338480	MEST:alt-TSS-DMR	0.627045	0.626587	0.593593	0.55586
cg09080913	MEST:alt-TSS-DMR	0.58937	0.51882	0.520887	0.507165
cg13104298	MEST:alt-TSS-DMR	0.683503	0.650232	0.64368	0.650544
cg21629528	MEST:alt-TSS-DMR	0.45164	0.427437	0.417115	0.414916
cg20050761	MEST:alt-TSS-DMR	0.554129	0.541488	0.506838	0.492147
cg05556276	MEST:alt-TSS-DMR	0.593069	0.575891	0.577376	0.523595
cg17580798	MEST:alt-TSS-DMR	0.576448	0.588971	0.529178	0.360803
cg05862114	MEST:alt-TSS-DMR	0.354426	0.328835	0.315154	0.193517
cg01784351	MEST:alt-TSS-DMR	0.494289	0.455966	0.460177	0.342518
cg27589003	MEST:alt-TSS-DMR	0.460272	0.419006	0.424769	0.449878
cg23714917	MEST:alt-TSS-DMR	0.652858	0.648001	0.579862	0.574025
cg25519926	MEST:alt-TSS-DMR	0.637362	0.615923	0.59775	0.610745
cg22592140	MEST:alt-TSS-DMR	0.491762	0.45236	0.568098	0.552163
cg03588221	MEST:alt-TSS-DMR	0.563887	0.558614	0.587426	0.593745
cg13986840	MEST:alt-TSS-DMR	0.407902	0.379476	0.447838	0.498916
cg05260959	MEST:alt-TSS-DMR	0.681853	0.670669	0.750697	0.77146
cg18622506	MEST:alt-TSS-DMR	0.391824	0.50893	0.371986	0.452596
cg05719902	SVOPL:alt-TSS-DMR	0.26597	0.280247	0.300698	0.619301
cg16111924	SVOPL:alt-TSS-DMR	0.079689	0.0787472	0.181277	0.402107
cg25780543	HTR5A:TSS-DMR	0.411839	0.42539	0.416829	0.344892
cg00852398	HTR5A:TSS-DMR	0.562249	0.617277	0.513436	0.514371
cg09125907	HTR5A:TSS-DMR	0.552776	0.5646	0.498334	0.489548
cg25058023	HTR5A:TSS-DMR	0.538272	0.492348	0.526388	0.520492
cg03024742	HTR5A:TSS-DMR	0.599502	0.536876	0.611426	0.628287
cg13892088	HTR5A:TSS-DMR	0.482833	0.502544	0.344985	0.35777
cg10538202	HTR5A:TSS-DMR	0.431406	0.387445	0.341145	0.463346
cg09623773	HTR5A:TSS-DMR	0.405283	0.41718	0.414441	0.331566
cg11496432	ERLIN2:Int6-DMR	0.613828	0.595757	0.612477	0.527689
cg13346869	ERLIN2:Int6-DMR	0.419707	0.38001	0.298527	0.153498
cg05020125	ERLIN2:Int6-DMR	0.386694	0.379973	0.333114	0.244486
cg21505509	ERLIN2:Int6-DMR	0.385968	0.424843	0.436253	0.209103
cg08247852	ERLIN2:Int6-DMR	0.341923	0.406199	0.454194	0.194063
cg09188212	ERLIN2:Int6-DMR	0.488721	0.524577	0.485967	0.468753
cg00450319	ERLIN2:Int6-DMR	0.315848	0.398068	0.323828	0.260084
cg21926091	PEG13:TSS-DMR	0.484474	0.572469	0.566561	0.493949
cg22502459	PEG13:TSS-DMR	0.643629	0.653175	0.726531	0.615626
cg13713522	PEG13:TSS-DMR	0.652655	0.642652	0.652507	0.451885
cg17763909	PEG13:TSS-DMR	0.581954	0.593085	0.625918	0.489286
cg07878171	PEG13:TSS-DMR	0.541594	0.564569	0.631884	0.521126
cg03803002	PEG13:TSS-DMR	0.603274	0.642682	0.656931	0.696904
cg00155882	PEG13:TSS-DMR	0.474643	0.467032	0.552714	0.593121
cg22807877	PEG13:TSS-DMR	0.490837	0.498015	0.58399	0.545783
cg21891967	FANCC:Int1-DMR	0.401052	0.392155	0.511659	0.31265
cg02933909	PTCHD3-DMR	0.51707	0.541032	0.558198	0.545871
cg00632657	PTCHD3-DMR	0.618542	0.635139	0.648987	0.634917
cg14174317	PTCHD3-DMR	0.368682	0.446303	0.499267	0.449255
cg26352088	INPP5F:Int2-DMR	0.563298	0.567206	0.519544	0.619872
cg02722214	INPP5F:Int2-DMR	0.581683	0.630648	0.534352	0.604755
cg20365618	INPP5F:Int2-DMR	0.519887	0.523875	0.463209	0.602709
cg02857557	INPP5F:Int2-DMR	0.647566	0.628659	0.661015	0.831558
cg01729557	INPP5F:Int2-DMR	0.672234	0.651275	0.609832	0.677012
cg25045785	INPP5F:Int2-DMR	0.718195	0.693285	0.555583	0.608096
cg11753499	H19/IGF2:IG-DMR	0.179753	0.209993	0.262888	0.282966
cg13210239	H19/IGF2:IG-DMR	0.299486	0.35216	0.383875	0.307125
cg17985533	H19/IGF2:IG-DMR	0.268627	0.262912	0.227519	0.188285
cg15922305	H19/IGF2:IG-DMR	0.334301	0.406269	0.418315	0.401467
cg09701145	H19/IGF2:IG-DMR	0.456926	0.405037	0.425857	0.30355
cg25437674	H19/IGF2:IG-DMR	0.304558	0.305384	0.326159	0.202281
cg17769238	H19/IGF2:IG-DMR	0.491594	0.500705	0.350416	0.44983
cg04975775	H19/IGF2:IG-DMR	0.573906	0.563574	0.341549	0.412648
cg15886040	H19/IGF2:IG-DMR	0.526495	0.563549	0.410164	0.433143
cg10154633	H19/IGF2:IG-DMR	0.57035	0.574162	0.467221	0.506244
cg26469586	H19/IGF2:IG-DMR	0.437317	0.480083	0.440217	0.459527
cg24409677	H19/IGF2:IG-DMR	0.526663	0.514755	0.436287	0.441487
cg16303279	H19/IGF2:IG-DMR	0.58651	0.602569	0.525194	0.527516
cg02694715	H19/IGF2:IG-DMR	0.618544	0.592229	0.594591	0.527774
cg11735853	H19/IGF2:IG-DMR	0.542263	0.494262	0.490478	0.423535
cg01977486	H19/IGF2:IG-DMR	0.619461	0.599314	0.602685	0.570209
cg13581483	H19/IGF2:IG-DMR	0.647799	0.606782	0.649547	0.59842
cg04088212	H19/IGF2:IG-DMR	0.585809	0.521104	0.532114	0.472551
cg01539474	H19/IGF2:IG-DMR	0.640553	0.621325	0.574266	0.564753
cg24605090	H19/IGF2:IG-DMR	0.565199	0.5515	0.54975	0.535985
cg16675558	H19/IGF2:IG-DMR	0.585378	0.597361	0.591797	0.486231
cg03996735	H19/IGF2:IG-DMR	0.608982	0.578097	0.571209	0.585663
cg18104242	H19/IGF2:IG-DMR	0.577511	0.572066	0.708309	0.501515
cg27300742	H19/IGF2:IG-DMR	0.506416	0.501868	0.50961	0.354739
cg25281616	H19/IGF2:IG-DMR	0.566783	0.561103	0.586042	0.497743
cg01895612	H19/IGF2:IG-DMR	0.505502	0.471618	0.52082	0.402086
cg23476401	H19/IGF2:IG-DMR	0.522636	0.494575	0.564703	0.590431
cg00237904	H19/IGF2:IG-DMR	0.48558	0.488166	0.524941	0.546126
cg25821896	H19/IGF2:IG-DMR	0.561275	0.551339	0.549801	0.424547
cg25574978	H19/IGF2:IG-DMR	0.546841	0.513686	0.547472	0.516667
cg18454954	H19/IGF2:IG-DMR	0.506542	0.484769	0.50946	0.415311
cg25579157	H19/IGF2:IG-DMR	0.535931	0.592817	0.574624	0.531952
cg02886509	H19/IGF2:IG-DMR	0.488961	0.481816	0.431665	0.330819
cg02657360	H19/IGF2:IG-DMR	0.463359	0.447726	0.473471	0.332196
cg16574793	H19/IGF2:IG-DMR	0.561304	0.542155	0.570402	0.656374
cg09452478	H19/IGF2:IG-DMR	0.546433	0.492483	0.616301	0.576555
cg06658831	H19/IGF2:IG-DMR	0.568727	0.528972	0.663287	0.572485
cg02864690	H19/IGF2:IG-DMR	0.555481	0.552616	0.485902	0.387095
cg19024989	H19/IGF2:IG-DMR	0.535526	0.5299	0.563509	0.46824
cg27119222	KCNQ1OT1:TSS-DMR	0.612391	0.632842	0.653653	0.479407
cg00000924	KCNQ1OT1:TSS-DMR	0.559275	0.543275	0.597888	0.426044
cg11297256	KCNQ1OT1:TSS-DMR	0.294126	0.335646	0.324538	0.23266
cg12077660	KCNQ1OT1:TSS-DMR	0.52372	0.505673	0.453517	0.300868
cg03401726	KCNQ1OT1:TSS-DMR	0.561862	0.574413	0.436982	0.288771
cg16739686	KCNQ1OT1:TSS-DMR	0.509452	0.477161	0.359699	0.296515
cg08359167	KCNQ1OT1:TSS-DMR	0.53847	0.532304	0.45585	0.450298
cg08446215	KCNQ1OT1:TSS-DMR	0.607983	0.536948	0.425703	0.2967
cg26104781	KCNQ1OT1:TSS-DMR	0.608889	0.576923	0.509776	0.361921
cg02219360	KCNQ1OT1:TSS-DMR	0.545318	0.490393	0.410497	0.263347
cg07595203	KCNQ1OT1:TSS-DMR	0.494246	0.486726	0.435084	0.297826
cg09518720	KCNQ1OT1:TSS-DMR	0.641194	0.591365	0.532736	0.361232
cg14958441	KCNQ1OT1:TSS-DMR	0.537762	0.520714	0.479154	0.325351
cg27323091	KCNQ1OT1:TSS-DMR	0.597824	0.53412	0.534115	0.386713
cg01873334	KCNQ1OT1:TSS-DMR	0.711725	0.726506	0.675747	0.460211
cg14243741	KCNQ1OT1:TSS-DMR	0.565441	0.576441	0.517376	0.360823
cg05740879	KCNQ1OT1:TSS-DMR	0.618797	0.589742	0.486531	0.311595
cg01893176	KCNQ1OT1:TSS-DMR	0.538782	0.55894	0.491302	0.316259
cg11666921	KCNQ1OT1:TSS-DMR	0.50784	0.495349	0.299701	0.222791
cg26094482	KCNQ1OT1:TSS-DMR	0.427813	0.436707	0.241297	0.128651
cg03422070	KCNQ1OT1:TSS-DMR	0.601901	0.591032	0.5267	0.399314
cg15651941	KCNQ1OT1:TSS-DMR	0.536499	0.523849	0.431657	0.314709
cg25306939	KCNQ1OT1:TSS-DMR	0.575762	0.560718	0.462305	0.266782
cg02798157	KCNQ1OT1:TSS-DMR	0.319059	0.339251	0.415926	0.297134
cg27182551	RB1:Int2-DMR	0.646275	0.657902	0.760643	0.713454
cg13431205	RB1:Int2-DMR	0.52593	0.527001	0.651103	0.58145
cg18481241	RB1:Int2-DMR	0.460073	0.528043	0.564092	0.417923
cg25676335	RB1:Int2-DMR	0.665929	0.708303	0.559832	0.488991
cg00059930	RB1:Int2-DMR	0.545159	0.558501	0.630377	0.56837
cg19254235	RB1:Int2-DMR	0.493072	0.524606	0.654361	0.511203
cg26740195	RB1:Int2-DMR	0.478608	0.477136	0.500887	0.440541
cg27026713	RB1:Int2-DMR	0.614605	0.629281	0.433332	0.414023
cg07880715	RB1:Int2-DMR	0.56042	0.590396	0.677631	0.593697
cg27281850	MEG3/DLK1:IG-DMR	0.759772	0.691623	0.854714	0.820968
cg06442344	MEG3/DLK1:IG-DMR	0.534334	0.502382	0.533446	0.518171
cg00764369	MEG3:TSS-DMR	0.668068	0.615524	0.512832	0.690172
cg10515315	MEG3:TSS-DMR	0.319408	0.318959	0.384172	0.302011
cg15991553	MEG3:TSS-DMR	0.349689	0.367346	0.334837	0.320093
cg23870378	MEG3:TSS-DMR	0.408901	0.465242	0.463487	0.515226
cg14034270	MEG3:TSS-DMR	0.527975	0.531421	0.635713	0.649936
cg16567044	MEG3:TSS-DMR	0.315638	0.337164	0.334242	0.466916
cg10540302	MEG3:TSS-DMR	0.439622	0.448461	0.512381	0.433302
cg02313552	MEG3:TSS-DMR	0.604452	0.610191	0.47025	0.582688
cg02982753	MEG3:TSS-DMR	0.403065	0.416516	0.439199	0.45185
cg02888166	MEG3:TSS-DMR	0.588889	0.591395	0.537954	0.603678
cg24089209	MEG3:TSS-DMR	0.536528	0.523317	0.436617	0.559915
cg16738180	MEG3:TSS-DMR	0.490934	0.57014	0.496031	0.557496
cg19643803	MEG3:TSS-DMR	0.649467	0.678275	0.60936	0.721347
cg10065153	MEG3:TSS-DMR	0.360353	0.369613	0.47899	0.378155
cg09280976	MEG3:TSS-DMR	0.379658	0.447149	0.608029	0.623026
cg22940816	MEG3:TSS-DMR	0.478828	0.449332	0.466747	0.611839
cg14070323	MEG3:TSS-DMR	0.58338	0.572983	0.603353	0.712331
cg14119337	MEG3:TSS-DMR	0.454489	0.498407	0.455438	0.479403
cg20952167	MEG3:TSS-DMR	0.420681	0.29816	0.428924	0.495732
cg12967319	MEG3:TSS-DMR	0.486485	0.567733	0.501838	0.596802
cg04304932	MEG3:TSS-DMR	0.490126	0.504393	0.616542	0.616015
cg04576764	MEG3:TSS-DMR	0.56323	0.422847	0.559917	0.575398
cg25836301	MEG3:TSS-DMR	0.551912	0.538616	0.609153	0.74685
cg09926418	MEG3:TSS-DMR	0.321214	0.334206	0.586937	0.554396
cg14759154	MEG3:TSS-DMR	0.528822	0.50582	0.530598	0.568785
cg23176399	MEG3:TSS-DMR	0.51019	0.4511	0.61511	0.656856
cg05711886	MEG3:TSS-DMR	0.540796	0.512917	0.608372	0.611461
cg15419911	MEG3:TSS-DMR	0.656171	0.63303	0.660789	0.761109
cg14245102	MEG3:TSS-DMR	0.233694	0.232931	0.492215	0.344347
cg15373285	MEG3:TSS-DMR	0.444686	0.483302	0.539832	0.62287
cg14123427	MEG3:TSS-DMR	0.39323	0.411726	0.44017	0.551985
cg00743158	MEG3:TSS-DMR	0.355929	0.428372	0.511799	0.786604
cg09291977	MEG3:TSS-DMR	0.328775	0.317976	0.539061	0.582765
cg15101633	MEG3:TSS-DMR	0.458695	0.436206	0.447221	0.518527
cg26374305	MEG3:TSS-DMR	0.416096	0.458698	0.324644	0.6163
cg16744228	SNURF:TSS-DMR	0.545733	0.59105	0.557834	0.729908
cg17916021	SNURF:TSS-DMR	0.608576	0.536149	0.561423	0.698549
cg04072648	SNURF:TSS-DMR	0.578448	0.584522	0.527458	0.634658
cg17503663	SNURF:TSS-DMR	0.669595	0.617551	0.588842	0.749312
cg18506672	SNURF:TSS-DMR	0.480487	0.537211	0.507425	0.681469
cg02125271	SNURF:TSS-DMR	0.698456	0.762089	0.754877	0.855678
cg22159025	SNURF:TSS-DMR	0.499395	0.42019	0.574289	0.563718
cg22555495	SNURF:TSS-DMR	0.371025	0.434164	0.418908	0.322956
cg01614564	SNURF:TSS-DMR	0.561923	0.498137	0.431396	0.490587
cg13073261	SNURF:TSS-DMR	0.297272	0.331167	0.359375	0.346277
cg19322380	IGF1R:Int2-DMR	0.641296	0.699804	0.562952	0.399847
cg21746425	IGF1R:Int2-DMR	0.492246	0.531974	0.448944	0.376758
cg12553689	IGF1R:Int2-DMR	0.609465	0.56161	0.394761	0.492336
cg07615383	IGF1R:Int2-DMR	0.423782	0.363266	0.376374	0.429636
cg00098799	IGF1R:Int2-DMR	0.562021	0.539767	0.410701	0.464177
cg13812291	IGF1R:Int2-DMR	0.596775	0.593019	0.464719	0.551076
cg03380198	IGF1R:Int2-DMR	0.535801	0.551814	0.412001	0.542105
cg02880119	ZNF597:3’_DMR	0.571594	0.524261	0.602683	0.693565
cg04027059	ZNF597:3’_DMR	0.55259	0.556834	0.597464	0.630176
cg12472342	ZNF597:3’_DMR	0.558933	0.538851	0.662564	0.716822
cg06410284	ZNF597:TSS-DMR	0.427515	0.407117	0.356712	0.424512
cg09596866	ZNF597:TSS-DMR	0.271779	0.194864	0.320934	0.394408
cg10482201	ZNF597:TSS-DMR	0.383984	0.38885	0.257199	0.402267
cg24333473	ZNF597:TSS-DMR	0.307744	0.288084	0.12337	0.205347
cg03896694	ZNF597:TSS-DMR	0.43246	0.350562	0.265953	0.382047
cg27136643	ZNF597:TSS-DMR	0.467866	0.454381	0.430643	0.545348
cg03933495	ZNF597:TSS-DMR	0.358081	0.326333	0.376137	0.421686
cg24027317	ZNF597:TSS-DMR	0.401566	0.385775	0.366696	0.462045
cg27460547	ZNF597:TSS-DMR	0.444345	0.417765	0.384296	0.473875
cg01344564	ZNF597:TSS-DMR	0.424449	0.433756	0.397307	0.518163
cg26918062	ZNF597:TSS-DMR	0.348068	0.320156	0.336132	0.47437
cg14654875	ZNF597:TSS-DMR	0.394959	0.431998	0.340533	0.502464
cg14372630	ZNF597:TSS-DMR	0.295212	0.315477	0.245237	0.428298
cg10406676	ZNF597:TSS-DMR	0.408723	0.408707	0.403607	0.48265
cg06121207	ZNF597:TSS-DMR	0.363432	0.420207	0.38045	0.405265
cg20646939	ZNF331:alt-TSS-DMR1	0.49531	0.473224	0.462808	0.452206
cg06855497	ZNF331:alt-TSS-DMR1	0.500241	0.481766	0.495665	0.48969
cg15576576	ZNF331:alt-TSS-DMR1	0.559632	0.504947	0.55667	0.541217
cg16020674	ZNF331:alt-TSS-DMR1	0.493304	0.494282	0.505865	0.492884
cg22475353	ZNF331:alt-TSS-DMR1	0.413512	0.360949	0.253107	0.25268
cg27296330	ZNF331:alt-TSS-DMR1	0.348968	0.348301	0.348953	0.381113
cg10023249	ZNF331:alt-TSS-DMR1	0.242026	0.198207	0.148054	0.183642
cg15607708	ZNF331:alt-TSS-DMR1	0.286411	0.275226	0.193207	0.185618
cg04522821	ZNF331:alt-TSS-DMR1	0.434644	0.399104	0.461728	0.47863
cg05338009	ZNF331:alt-TSS-DMR1	0.480553	0.519192	0.388054	0.440054
cg03643149	ZNF331:alt-TSS-DMR1	0.484728	0.468428	0.335113	0.439354
cg14593306	ZNF331:alt-TSS-DMR1	0.441465	0.424931	0.483003	0.435485
cg03499639	ZNF331:alt-TSS-DMR1	0.449959	0.449805	0.518704	0.418106
cg06860848	ZNF331:alt-TSS-DMR2	0.595642	0.530942	0.557674	0.608652
cg03113572	ZNF331:alt-TSS-DMR2	0.679914	0.703317	0.739862	0.733656
cg17223707	ZNF331:alt-TSS-DMR2	0.677803	0.654427	0.681122	0.678249
cg10823956	ZNF331:alt-TSS-DMR2	0.616721	0.617877	0.605118	0.651967
cg19696891	ZNF331:alt-TSS-DMR2	0.517429	0.518368	0.485968	0.502149
cg03490784	ZNF331:alt-TSS-DMR2	0.609424	0.692183	0.544089	0.561434
cg22815181	ZNF331:alt-TSS-DMR2	0.692814	0.706196	0.601331	0.642842
cg12551529	ZNF331:alt-TSS-DMR2	0.601367	0.630554	0.648808	0.671223
cg20071427	ZNF331:alt-TSS-DMR2	0.728972	0.741055	0.806386	0.756028
cg14904295	PEG3:TSS-DMR	0.27491	0.265524	0.251333	0.273017
cg15473155	PEG3:TSS-DMR	0.487036	0.470435	0.42312	0.340367
cg19041006	PEG3:TSS-DMR	0.461254	0.489369	0.405941	0.266009
cg17663463	PEG3:TSS-DMR	0.563301	0.550232	0.518256	0.360738
cg19771589	PEG3:TSS-DMR	0.539811	0.539213	0.512687	0.35492
cg02793099	PEG3:TSS-DMR	0.494186	0.480409	0.496729	0.335663
cg01656470	PEG3:TSS-DMR	0.537367	0.56324	0.683732	0.539885
cg27519373	PEG3:TSS-DMR	0.638894	0.609386	0.632288	0.44471
cg18516833	PEG3:TSS-DMR	0.779125	0.727465	0.724218	0.625572
cg07310951	PEG3:TSS-DMR	0.513385	0.515976	0.41644	0.313426
cg20897667	PEG3:TSS-DMR	0.547987	0.566707	0.476277	0.354729
cg02478023	PEG3:TSS-DMR	0.49179	0.47917	0.48716	0.296285
cg22354595	PEG3:TSS-DMR	0.517536	0.520191	0.445647	0.309462
cg19335327	PEG3:TSS-DMR	0.526851	0.491454	0.4144	0.329565
cg14849423	PEG3:TSS-DMR	0.550485	0.559347	0.454392	0.365359
cg15777825	PEG3:TSS-DMR	0.499379	0.494662	0.36331	0.308032
cg12205903	PEG3:TSS-DMR	0.501742	0.527038	0.41617	0.309413
cg26349266	PEG3:TSS-DMR	0.59493	0.579475	0.444662	0.384525
cg02162069	PEG3:TSS-DMR	0.46671	0.495202	0.432752	0.31485
cg13960339	PEG3:TSS-DMR	0.524735	0.518034	0.453716	0.333266
cg13369939	PEG3:TSS-DMR	0.524287	0.562828	0.447645	0.362147
cg20628335	PEG3:TSS-DMR	0.512404	0.474183	0.45001	0.329345
cg22294267	PEG3:TSS-DMR	0.641825	0.651537	0.458616	0.314067
cg19098268	PEG3:TSS-DMR	0.54066	0.538503	0.444656	0.257923
cg24844423	PEG3:TSS-DMR	0.506071	0.55935	0.598073	0.306719
cg15678121	PEG3:TSS-DMR	0.55045	0.513759	0.532325	0.427701
cg12032885	PEG3:TSS-DMR	0.329779	0.348694	0.317494	0.259599
cg25458871	PEG3:TSS-DMR	0.481607	0.489231	0.509285	0.486108
cg18668753	PEG3:TSS-DMR	0.495224	0.557241	0.552112	0.42867
cg18706888	PEG3:TSS-DMR	0.554915	0.577428	0.502273	0.396015
cg01054891	PEG3:TSS-DMR	0.413907	0.505303	0.425995	0.322205
cg18644235	PEG3:TSS-DMR	0.693118	0.670105	0.637448	0.554043
cg13374648	PEG3:TSS-DMR	0.475416	0.50764	0.426	0.415465
cg26917367	PEG3:TSS-DMR	0.620912	0.654006	0.649863	0.63352
cg22927979	PEG3:TSS-DMR	0.721955	0.782874	0.597282	0.83845
cg25359645	MCTS2P:TSS-DMR	0.432346	0.453797	0.459466	0.461269
cg24607140	MCTS2P:TSS-DMR	0.496614	0.56374	0.604721	0.598935
cg15815607	MCTS2P:TSS-DMR	0.504467	0.5275	0.57017	0.514074
cg25645178	MCTS2P:TSS-DMR	0.460011	0.481552	0.486195	0.466884
cg17840843	MCTS2P:TSS-DMR	0.412605	0.436784	0.452776	0.431965
cg02146091	MCTS2P:TSS-DMR	0.451044	0.493931	0.506503	0.547871
cg14175568	MCTS2P:TSS-DMR	0.405215	0.46839	0.505711	0.494015
cg20129782	MCTS2P:TSS-DMR	0.354113	0.444696	0.461388	0.328827
cg23757721	NNAT:TSS-DMR	0.858215	0.862395	0.738286	0.812357
cg26083330	NNAT:TSS-DMR	0.857587	0.873712	0.747096	0.8171
cg22551578	NNAT:TSS-DMR	0.938739	0.905187	0.775039	0.82552
cg04489586	NNAT:TSS-DMR	0.863671	0.854177	0.717106	0.726715
cg23605670	NNAT:TSS-DMR	0.821804	0.783147	0.733157	0.778359
cg12862537	NNAT:TSS-DMR	0.863188	0.858024	0.742113	0.839767
cg10981598	NNAT:TSS-DMR	0.875456	0.877501	0.780839	0.806323
cg13790727	NNAT:TSS-DMR	0.928414	0.918658	0.799703	0.837114
cg20783699	NNAT:TSS-DMR	0.949759	0.928072	0.842448	0.916221
cg25712981	NNAT:TSS-DMR	0.943057	0.933262	0.873829	0.912656
cg03615235	NNAT:TSS-DMR	0.945171	0.930206	0.871707	0.924681
cg17643025	NNAT:TSS-DMR	0.851751	0.845632	0.841528	0.876518
cg24762053	NNAT:TSS-DMR	0.840727	0.861333	0.804577	0.860349
cg14469070	NNAT:TSS-DMR	0.841621	0.872982	0.819422	0.818104
cg22298088	NNAT:TSS-DMR	0.880677	0.87405	0.858449	0.848441
cg22943498	NNAT:TSS-DMR	0.909461	0.903407	0.808458	0.837885
cg14765818	NNAT:TSS-DMR	0.821238	0.794092	0.668342	0.736274
cg15473473	NNAT:TSS-DMR	0.831233	0.852045	0.776021	0.77472
cg07156273	NNAT:TSS-DMR	0.900903	0.84956	0.838733	0.85462
cg01466133	NNAT:TSS-DMR	0.8924	0.882536	0.805158	0.825145
cg24675557	NNAT:TSS-DMR	0.948167	0.943639	0.862875	0.916163
cg20479660	NNAT:TSS-DMR	0.794239	0.832862	0.793272	0.785832
cg22421148	NNAT:TSS-DMR	0.841706	0.830361	0.823556	0.821994
cg22510412	NNAT:TSS-DMR	0.896497	0.897293	0.884165	0.886478
cg03061677	NNAT:TSS-DMR	0.836727	0.814839	0.808396	0.82924
cg00576435	NNAT:TSS-DMR	0.762137	0.814004	0.75146	0.803998
cg18433380	NNAT:TSS-DMR	0.805753	0.844895	0.803641	0.845169
cg16648571	NNAT:TSS-DMR	0.655094	0.702579	0.587429	0.462868
cg04810287	NNAT:TSS-DMR	0.83805	0.834038	0.791027	0.77942
cg25962605	NNAT:TSS-DMR	0.737798	0.712962	0.670945	0.706651
cg21588305	NNAT:TSS-DMR	0.853403	0.833482	0.73069	0.742844
cg13708635	NNAT:TSS-DMR	0.779421	0.76798	0.72856	0.824595
cg11174847	NNAT:TSS-DMR	0.787236	0.804053	0.821328	0.889377
cg23566503	NNAT:TSS-DMR	0.767832	0.809585	0.760198	0.840163
cg10642330	NNAT:TSS-DMR	0.777193	0.805141	0.781919	0.842369
cg17705814	NNAT:TSS-DMR	0.861018	0.821981	0.914084	0.886591
cg22457903	L3MBTL1:alt-TSS-DMR	0.435423	0.4362	0.451918	0.402721
cg20091959	L3MBTL1:alt-TSS-DMR	0.436701	0.49857	0.449335	0.352303
cg17091610	L3MBTL1:alt-TSS-DMR	0.415555	0.464961	0.491224	0.383088
cg23626798	L3MBTL1:alt-TSS-DMR	0.482025	0.518285	0.513783	0.410134
cg15388309	L3MBTL1:alt-TSS-DMR	0.552679	0.585067	0.606238	0.514622
cg16862791	L3MBTL1:alt-TSS-DMR	0.46798	0.528485	0.444602	0.376077
cg06446163	L3MBTL1:alt-TSS-DMR	0.477537	0.449304	0.463816	0.376638
cg04984575	L3MBTL1:alt-TSS-DMR	0.516707	0.497475	0.409922	0.288806
cg02177317	L3MBTL1:alt-TSS-DMR	0.631839	0.604038	0.617507	0.53602
cg20529070	L3MBTL1:alt-TSS-DMR	0.491356	0.518761	0.486689	0.380287
cg10360552	L3MBTL1:alt-TSS-DMR	0.477885	0.485745	0.52331	0.390582
cg18911945	L3MBTL1:alt-TSS-DMR	0.433713	0.422403	0.340124	0.263065
cg01877937	L3MBTL1:alt-TSS-DMR	0.394056	0.453942	0.49453	0.337646
cg08633313	L3MBTL1:alt-TSS-DMR	0.435785	0.468406	0.492669	0.337661
cg12699433	L3MBTL1:alt-TSS-DMR	0.389736	0.43344	0.514411	0.30081
cg11319028	L3MBTL1:alt-TSS-DMR	0.38787	0.415274	0.464415	0.29928
cg22601123	L3MBTL1:alt-TSS-DMR	0.438937	0.405372	0.517513	0.493676
cg22330467	L3MBTL1:alt-TSS-DMR	0.335411	0.376719	0.42352	0.56864
cg14306330	L3MBTL1:alt-TSS-DMR	0.506568	0.454044	0.54307	0.383611
cg01071811	L3MBTL1:alt-TSS-DMR	0.511471	0.534692	0.684987	0.563032
cg02611863	L3MBTL1:alt-TSS-DMR	0.559788	0.528432	0.667698	0.654565
cg15330298	L3MBTL1:alt-TSS-DMR	0.522968	0.550288	0.6389	0.551712
cg20252111	L3MBTL1:alt-TSS-DMR	0.596411	0.592625	0.533725	0.443697
cg15302378	L3MBTL1:alt-TSS-DMR	0.684249	0.645945	0.544394	0.504724
cg09541000	L3MBTL1:alt-TSS-DMR	0.577963	0.547023	0.606165	0.54774
cg02472486	L3MBTL1:alt-TSS-DMR	0.548786	0.498931	0.552238	0.470829
cg04132853	GNAS-NESP:TSS-DMR	0.752436	0.776585	0.720844	0.589203
cg25090051	GNAS-NESP:TSS-DMR	0.789688	0.805041	0.761246	0.711948
cg00732970	GNAS-NESP:TSS-DMR	0.461766	0.497757	0.488848	0.495654
cg17696847	GNAS-NESP:TSS-DMR	0.602569	0.571458	0.55509	0.463165
cg23732978	GNAS-NESP:TSS-DMR	0.716443	0.733477	0.730128	0.613122
cg20019489	GNAS-NESP:TSS-DMR	0.665519	0.642863	0.576497	0.614649
cg02274728	GNAS-NESP:TSS-DMR	0.642089	0.61745	0.626707	0.670585
cg25268451	GNAS-NESP:TSS-DMR	0.590996	0.595878	0.673871	0.573998
cg11996914	GNAS-NESP:TSS-DMR	0.589916	0.551981	0.522463	0.533599
cg21330323	GNAS-NESP:TSS-DMR	0.555331	0.543717	0.524964	0.478482
cg17986444	GNAS-NESP:TSS-DMR	0.622899	0.619045	0.660998	0.583837
cg06163629	GNAS-NESP:TSS-DMR	0.509593	0.530734	0.526592	0.621524
cg14597908	GNAS-NESP:TSS-DMR	0.513283	0.506435	0.628693	0.535166
cg00765653	GNAS-NESP:TSS-DMR	0.567952	0.523877	0.507774	0.551007
cg14728235	GNAS-NESP:TSS-DMR	0.581496	0.575426	0.545354	0.56229
cg05558390	GNAS-NESP:TSS-DMR	0.374333	0.378409	0.339542	0.400911
cg19296354	GNAS-NESP:TSS-DMR	0.495527	0.554011	0.516642	0.640283
cg15725616	GNAS-NESP:TSS-DMR	0.4869	0.518704	0.489358	0.506986
cg18035618	GNAS-NESP:TSS-DMR	0.571956	0.603469	0.569824	0.536994
cg24975842	GNAS-NESP:TSS-DMR	0.563313	0.544019	0.542171	0.727628
cg18619398	GNAS-NESP:TSS-DMR	0.517467	0.494657	0.463854	0.438912
cg01355739	GNAS-NESP:TSS-DMR	0.582285	0.546373	0.60235	0.586896
cg20582984	GNAS-NESP:TSS-DMR	0.616686	0.585101	0.715224	0.613832
cg18949315	GNAS-NESP:TSS-DMR	0.46551	0.518434	0.490854	0.419342
cg02544157	GNAS-NESP:TSS-DMR	0.454839	0.491996	0.487881	0.404205
cg18935491	GNAS-AS1:TSS-DMR	0.694106	0.737517	0.761731	0.687635
cg24203465	GNAS-AS1:TSS-DMR	0.522738	0.562721	0.649225	0.682492
cg26102503	GNAS-AS1:TSS-DMR	0.642184	0.705735	0.754807	0.739529
cg03344105	GNAS-AS1:TSS-DMR	0.651781	0.766983	0.805378	0.752276
cg14660776	GNAS-AS1:TSS-DMR	0.588157	0.652935	0.761837	0.676203
cg19592829	GNAS-AS1:TSS-DMR	0.773146	0.76454	0.837636	0.811034
cg20401058	GNAS-AS1:TSS-DMR	0.493274	0.495594	0.54072	0.488722
cg09123158	GNAS-AS1:TSS-DMR	0.777592	0.755075	0.809989	0.924933
cg19140375	GNAS-AS1:TSS-DMR	0.598096	0.51905	0.59493	0.696141
cg11669839	GNAS-AS1:TSS-DMR	0.530414	0.587615	0.64884	0.54928
cg17841572	GNAS-AS1:TSS-DMR	0.680159	0.67723	0.734556	0.780794
cg25229306	GNAS-AS1:TSS-DMR	0.715951	0.712365	0.760819	0.848181
cg14482474	GNAS-AS1:TSS-DMR	0.696999	0.672287	0.716025	0.844735
cg08166863	GNAS-AS1:TSS-DMR	0.743984	0.739113	0.710804	0.835347
cg11285807	GNAS-AS1:TSS-DMR	0.659695	0.685123	0.701152	0.782336
cg06200857	GNAS-AS1:TSS-DMR	0.677367	0.656873	0.665976	0.645468
cg08091561	GNAS-AS1:TSS-DMR	0.675334	0.652473	0.663353	0.636255
cg22860367	GNAS-AS1:TSS-DMR	0.666554	0.662541	0.69007	0.52497
cg07947033	GNAS-AS1:TSS-DMR	0.746167	0.719828	0.623339	0.63561
cg06693667	GNAS-AS1:TSS-DMR	0.681727	0.672685	0.64347	0.732492
cg04677683	GNAS-AS1:TSS-DMR	0.722114	0.696226	0.675095	0.737931
cg15160445	GNAS-AS1:TSS-DMR	0.749372	0.740907	0.767449	0.821128
cg25326570	GNAS-AS1:TSS-DMR	0.717613	0.716117	0.692609	0.763333
cg23249369	GNAS-AS1:TSS-DMR	0.802172	0.773192	0.776537	0.825857
cg01715551	GNAS-AS1:TSS-DMR	0.662266	0.651634	0.70062	0.692613
cg14176797	GNAS-AS1:TSS-DMR	0.695943	0.68384	0.723449	0.787293
cg04457481	GNAS-AS1:TSS-DMR	0.74418	0.743466	0.715111	0.621666
cg27262796	GNAS-AS1:TSS-DMR	0.760889	0.742673	0.717799	0.737699
cg21938532	GNAS-AS1:TSS-DMR	0.757341	0.705806	0.727253	0.692933
cg22989942	GNAS-AS1:TSS-DMR	0.670137	0.680824	0.697122	0.832957
cg18224653	GNAS-AS1:TSS-DMR	0.692006	0.659308	0.714314	0.827806
cg14309385	GNAS-AS1:TSS-DMR	0.666886	0.644385	0.617691	0.77128
cg05309239	GNAS-AS1:TSS-DMR	0.693087	0.669071	0.629868	0.748496
cg12573482	GNAS-AS1:TSS-DMR	0.642194	0.606142	0.600718	0.678648
cg06324048	GNAS-AS1:TSS-DMR	0.747161	0.74981	0.774621	0.511224
cg24617313	GNAS-AS1:TSS-DMR	0.847451	0.720504	0.600942	0.735642
cg03908391	GNAS-AS1:TSS-DMR	0.863077	0.794441	0.847376	0.86731
cg22290117	GNAS-AS1:TSS-DMR	0.769479	0.796905	0.833167	0.844351
cg26496204	GNAS-AS1:TSS-DMR	0.681047	0.674464	0.718675	0.750727
cg03010274	GNAS-AS1:TSS-DMR	0.653502	0.617611	0.694044	0.526421
cg25652859	GNAS-AS1:TSS-DMR	0.656346	0.647036	0.695848	0.439799
cg12321149	GNAS-AS1:TSS-DMR	0.522533	0.61466	0.690037	0.508538
cg06065549	GNAS-AS1:TSS-DMR	0.593485	0.612109	0.675168	0.513199
cg07105596	GNAS-AS1:TSS-DMR	0.804649	0.783313	0.719359	0.600355
cg27304369	GNAS-AS1:TSS-DMR	0.799853	0.768229	0.729087	0.666722
cg26811638	GNAS-AS1:TSS-DMR	0.713155	0.689998	0.575363	0.503203
cg26534489	GNAS-AS1:TSS-DMR	0.708344	0.709256	0.700359	0.663967
cg08587534	GNAS-AS1:TSS-DMR	0.702735	0.68618	0.654229	0.730536
cg14564778	GNAS-AS1:TSS-DMR	0.711943	0.673953	0.68494	0.674981
cg01817393	GNAS-AS1:TSS-DMR	0.254252	0.45261	0.39235	0.366986
cg02890368	GNAS-AS1:TSS-DMR	0.358244	0.388753	0.271547	0.103873
cg04257105	GNAS-AS1:TSS-DMR	0.585237	0.605113	0.539492	0.318638
cg20528838	GNAS-AS1:TSS-DMR	0.324421	0.422985	0.373621	0.19858
cg27661264	GNAS-AS1:TSS-DMR	0.409771	0.504358	0.466285	0.278
cg19589727	GNAS-AS1:TSS-DMR	0.401182	0.508862	0.518515	0.317891
cg10302550	GNAS-AS1:TSS-DMR	0.45395	0.509537	0.479789	0.301195
cg17414107	GNAS-AS1:TSS-DMR	0.549299	0.631098	0.607601	0.454612
cg00943909	GNAS-AS1:TSS-DMR	0.479148	0.538638	0.403871	0.23504
cg19640589	GNAS-AS1:TSS-DMR	0.326788	0.426528	0.273788	0.0747165
cg09393900	GNAS-AS1:TSS-DMR	0.463658	0.524399	0.461888	0.298888
cg20554943	GNAS-XL:Ex1-DMR	0.419067	0.447631	0.331715	0.496723
cg07284407	GNAS-XL:Ex1-DMR	0.515029	0.514362	0.513047	0.598911
cg26711395	GNAS-XL:Ex1-DMR	0.614134	0.612135	0.619486	0.755121
cg21625881	GNAS-XL:Ex1-DMR	0.553065	0.588108	0.590347	0.643922
cg14203179	GNAS-XL:Ex1-DMR	0.387047	0.468369	0.412861	0.400441
cg09437522	GNAS-XL:Ex1-DMR	0.306186	0.30331	0.358972	0.307497
cg10468484	GNAS-XL:Ex1-DMR	0.283525	0.266839	0.310698	0.24
cg22741626	GNAS_A/B:TSS-DMR	0.596251	0.684465	0.627937	0.544438
cg18997188	GNAS_A/B:TSS-DMR	0.561165	0.612942	0.619686	0.504191
cg20213508	GNAS_A/B:TSS-DMR	0.588252	0.673662	0.608231	0.514655
cg26791489	GNAS_A/B:TSS-DMR	0.543162	0.604038	0.596398	0.520895
cg04779428	GNAS_A/B:TSS-DMR	0.545009	0.597299	0.607406	0.552651
cg04019914	GNAS_A/B:TSS-DMR	0.599743	0.688982	0.696226	0.596519
cg11357538	GNAS_A/B:TSS-DMR	0.464097	0.536602	0.454463	0.377877
cg20008140	GNAS_A/B:TSS-DMR	0.52199	0.570137	0.679211	0.598292
cg11480267	GNAS_A/B:TSS-DMR	0.496427	0.599043	0.472156	0.474292
cg10011623	GNAS_A/B:TSS-DMR	0.560985	0.644045	0.727676	0.699089
cg01748573	GNAS_A/B:TSS-DMR	0.471367	0.532619	0.569505	0.528045
cg26767990	GNAS_A/B:TSS-DMR	0.465943	0.535776	0.462403	0.4504
cg17652507	GNAS_A/B:TSS-DMR	0.403627	0.464768	0.457813	0.219644
cg22407822	GNAS_A/B:TSS-DMR	0.430993	0.535595	0.458917	0.272444
cg07341934	GNAS_A/B:TSS-DMR	0.418994	0.545471	0.467217	0.47476
cg02107718	GNAS_A/B:TSS-DMR	0.485081	0.516936	0.440024	0.422423
cg23496597	GNAS_A/B:TSS-DMR	0.411474	0.517175	0.396857	0.35163
cg25308079	GNAS_A/B:TSS-DMR	0.573498	0.560749	0.532739	0.536995
cg09772382	GNAS_A/B:TSS-DMR	0.599301	0.612708	0.555931	0.561069
cg15222215	GNAS_A/B:TSS-DMR	0.479818	0.529288	0.359083	0.321705
cg14263118	GNAS_A/B:TSS-DMR	0.460879	0.534292	0.347212	0.282889
cg11244758	GNAS_A/B:TSS-DMR	0.490203	0.541085	0.462782	0.420088
cg05926269	GNAS_A/B:TSS-DMR	0.5946	0.615908	0.508925	0.475543
cg03821543	GNAS_A/B:TSS-DMR	0.383501	0.498934	0.376955	0.370901
cg01538522	GNAS_A/B:TSS-DMR	0.458933	0.443996	0.333548	0.345266
cg00267746	GNAS_A/B:TSS-DMR	0.433605	0.436458	0.365632	0.331574
cg03837903	GNAS_A/B:TSS-DMR	0.445754	0.512105	0.349047	0.3558
cg23159236	GNAS_A/B:TSS-DMR	0.374199	0.417412	0.280039	0.238888
cg20126878	GNAS_A/B:TSS-DMR	0.426297	0.486131	0.423054	0.381188
cg27027803	GNAS_A/B:TSS-DMR	0.437857	0.559833	0.45736	0.402618
cg08997444	GNAS_A/B:TSS-DMR	0.573289	0.624088	0.577804	0.522873
cg22639787	GNAS_A/B:TSS-DMR	0.596142	0.624236	0.543168	0.507483
cg05960039	GNAS_A/B:TSS-DMR	0.309874	0.399524	0.20708	0.177043
cg09604333	GNAS_A/B:TSS-DMR	0.399273	0.450619	0.303954	0.246486
cg06047881	GNAS_A/B:TSS-DMR	0.476803	0.518203	0.295282	0.268369
cg20018057	GNAS_A/B:TSS-DMR	0.416255	0.482117	0.327957	0.347327
cg10748817	GNAS_A/B:TSS-DMR	0.412582	0.569043	0.448712	0.344002
cg00606841	WRB:alt-TSS-DMR	0.507042	0.530251	0.448544	0.386809
cg22858667	WRB:alt-TSS-DMR	0.592551	0.58932	0.539615	0.45272
cg26710963	WRB:alt-TSS-DMR	0.486682	0.492736	0.504764	0.491951
cg09916765	WRB:alt-TSS-DMR	0.490234	0.536237	0.487043	0.488958
cg06781532	SNU13:alt-TSS-DMR	0.516252	0.538513	0.534256	0.433622
cg18152773	SNU13:alt-TSS-DMR	0.430932	0.442721	0.462076	0.313051
cg05871614	SNU13:alt-TSS-DMR	0.473456	0.507511	0.563719	0.324403
cg22083753	SNU13:alt-TSS-DMR	0.476455	0.493981	0.494998	0.310421
cg15284719	SNU13:alt-TSS-DMR	0.444928	0.47406	0.470417	0.309873
cg08686092	SNU13:alt-TSS-DMR	0.464613	0.462418	0.530299	0.216483
cg11677105	SNU13:alt-TSS-DMR	0.338828	0.401472	0.510431	0.237796
cg11536612	SNU13:alt-TSS-DMR	0.440475	0.45571	0.418852	0.32779
