# Supplementary material for: A case of intraplacental gestational choriocarcinoma; characterised by the methylation pattern of the early placenta and an absence of driver mutations
Source: BMC Cancer. 2019 Jul 29;19:744. doi: 10.1186/s12885-019-5906-8 (PMC6664587; doi:10.1186/s12885-019-5906-8)
Supplement: Supplementary file 5 — Table S5 Methylation profiles of individual probes mapping within placenta specific imprinted DMRs. (XLSX 60 kb) [file 12885_2019_5906_MOESM5_ESM.xlsx]

## Sheet: Sheet1
Probe ID	DMR Name	PL_ok	PL_neo
cg01799338	AGO1	0.479198	0.353403
cg27026509	AGO1	0.407193	0.276002
cg11582116	AGO1	0.584456	0.117226
cg01324793	AGO1	0.338042	0.0952904
cg03604172	AGO1	0.348208	0.218386
cg02141814	AGO1	0.392214	0.249195
cg22368208	TTC39A	0.14905	0.29104
cg26351104	TTC39A	0.483724	0.477089
cg13500576	TTC39A	0.462404	0.510556
cg08225365	TTC39A	0.786384	0.679807
cg05132999	TTC39A	0.773977	0.538073
cg11540204	CYP2J2	0.467735	0.530275
cg13132577	CYP2J2	0.395387	0.379118
cg20690488	CYP2J2	0.524104	0.386978
cg07430760	CYP2J2	0.405569	0.32285
cg13799302	CYP2J2	0.463154	0.352398
cg04996523	CYP2J2	0.473838	0.348448
cg02814457	CYP2J2	0.463278	0.311676
cg03009196	CYP2J2	0.498674	0.338891
cg17760678	CYP2J2	0.434634	0.387723
cg16667730	CYP2J2	0.496283	0.320189
cg19365328	CYP2J2	0.399577	0.39028
cg25336746	CYP2J2	0.524294	0.312549
cg26815229	CYP2J2	0.443451	0.352102
cg00318756	IL12RB2	0.568923	0.477578
cg06952660	IL12RB2	0.683377	0.485132
cg27416067	IL12RB2	0.433271	0.376442
cg00993824	IL12RB2	0.472404	0.352638
cg15991072	IL12RB2	0.526648	0.556357
cg20803547	IL12RB2	0.426956	0.514134
cg04311496	IL12RB2	0.562524	0.548435
cg11242303	IL12RB2	0.395186	0.584928
cg18593081	CACNA1E,RP11-380B22.1	0.435138	0.424104
cg11824956	CACNA1E,RP11-380B22.1	0.520453	0.30942
cg02763800	CACNA1E,RP11-380B22.1	0.517408	0.513092
cg22533517	CACNA1E,RP11-380B22.1	0.631248	0.494753
cg16370586	CACNA1E,RP11-380B22.1	0.201373	0.133786
cg12059112	CACNA1E,RP11-380B22.1	0.311125	0.321643
cg11423323	CACNA1E,RP11-380B22.1	0.0267255	0.115744
cg15315157	CACNA1E,RP11-380B22.1	0.250249	0.345196
cg19827716	CACNA1E,RP11-380B22.1	0.356317	0.368273
cg24033491	CACNA1E,RP11-380B22.1_reg2	0.366236	0.365622
cg13191195	CACNA1E,RP11-380B22.1_reg2	0.475351	0.450257
cg25305993	CACNA1E,RP11-380B22.1_reg2	0.569936	0.440615
cg19162047	TMEM247	0.604038	0.700343
cg04883572	TMEM247	0.574693	0.699514
cg21330565	TMEM247	0.571493	0.737338
cg07365623	TMEM247	0.636464	0.745941
cg14414670	TMEM247	0.532599	0.666997
cg17835106	TMEM247	0.0909612	0.527
cg10848792	TMEM17	0.449814	0.356747
cg07290273	TMEM17	0.286872	0.168001
cg17444943	TMEM17	0.433995	0.256767
cg12385425	TMEM17	0.380766	0.224092
cg06079106	EGR4	0.276749	0.18031
cg13481359	EGR4	0.507865	0.595521
cg05666120	EGR4	0.441835	0.320054
cg22587602	EGR4	0.301278	0.140309
cg01059743	EGR4	0.315447	0.145378
cg04558100	EGR4	0.252298	0.126921
cg21111868	EGR4	0.124219	0.142196
cg25362708	EGR4	0.406492	0.352545
cg27463353	EGR4	0.428207	0.442451
cg06439886	EGR4	0.670564	0.725017
cg02287817	EGR4	0.184082	0.274205
cg07805383	MGC10955,TET3	0.859134	0.805285
cg20011983	MGC10955,TET3	0.43975	0.403411
cg20260610	MGC10955,TET3	0.435558	0.490263
cg03400443	MGC10955,TET3	0.557681	0.548945
cg19454930	MGC10955,TET3	0.487291	0.557742
cg02740696	MGC10955,TET3	0.568314	0.553429
cg01636561	DOCK10	0.403563	0.328963
cg00516289	DOCK10	0.323141	0.435946
cg07923325	DOCK10	0.457661	0.433211
cg16303846	DOCK10	0.419828	0.450984
cg11249313	DOCK10	0.150622	0.348317
cg00358213	DOCK10	0.421364	0.397786
cg19407684	DOCK10	0.350629	0.434807
cg02441556	DOCK10	0.464481	0.647128
cg12001304	SPHKAP	0.528386	0.62447
cg01820539	SPHKAP	0.267073	0.453454
cg22190437	SPHKAP	0.390575	0.606354
cg24333629	SPHKAP	0.630214	0.530855
cg12525474	SPHKAP	0.51619	0.465569
cg04072323	SPHKAP	0.435825	0.279634
cg06092815	SPHKAP	0.525061	0.624547
cg23163333	SPHKAP	0.605227	0.526498
cg07578826	SPHKAP	0.571857	0.5719
cg19168659	SPHKAP	0.390411	0.143311
cg10959353	SPHKAP	0.43867	0.355834
cg19269666	SPHKAP	0.346001	0.418021
cg00423153	SPHKAP	0.69368	0.732927
cg09848434	SPHKAP	0.310875	0.423719
cg14378970	SPHKAP	0.576368	0.454186
cg00214970	SPHKAP	0.239984	0.290938
cg13666232	SPHKAP	0.239092	0.25865
cg10496846	SPHKAP	0.646007	0.625842
cg19240090	SPHKAP	0.746997	0.640201
cg16819051	SPHKAP	0.248907	0.32535
cg02920129	ZNF385D	0.166823	0.475363
cg17024919	ZNF385D	0.619896	0.474291
cg18267381	ZNF385D	0.675255	0.56164
cg00758229	RARB	0.116419	0.108394
cg18094781	RARB	0.224258	0.170133
cg12479047	RARB	0.169265	0.121439
cg10712623	RARB	0.205703	0.222687
cg06720425	RARB	0.0987909	0.103517
cg03481274	RARB	0.196431	0.0793646
cg02499249	RARB	0.155103	0.109533
cg24396624	RARB	0.447872	0.411433
cg26786980	RARB	0.450597	0.442286
cg19003815	RARB	0.41543	0.266378
cg03428864	RARB	0.38285	0.274738
cg16927871	RARB	0.347561	0.297026
cg01431952	GADL1	0.930223	0.742268
cg18005693	GADL1	0.30937	0.0514926
cg26545143	GADL1	0.297264	0.126399
cg20498746	GADL1	0.367726	0.179496
cg03629794	GADL1	0.301507	0.156863
cg04556868	GADL1	0.35432	0.30428
cg16856874	GADL1	0.269283	0.260199
cg26350347	GADL1	0.191037	0.0881399
cg24350628	GADL1	0.175703	0.0985545
cg02020882	RPN1,C3orf27	0.529615	0.361536
cg18108362	RPN1,C3orf27	0.46279	0.390755
cg15595044	RPN1,C3orf27	0.485249	0.356025
cg01560556	RPN1,C3orf27	0.509773	0.46873
cg10691592	RPN1,C3orf27	0.452333	0.353026
cg08795948	RPN1,C3orf27	0.443787	0.451551
cg06808723	RPN1,C3orf27	0.513336	0.424465
cg12518648	MCCC1	0.773031	0.552626
cg25441771	MCCC1	0.581416	0.319678
cg07634101	MCCC1	0.440671	0.331543
cg02616966	MCCC1	0.4585	0.202054
cg04991337	MCCC1	0.524536	0.297425
cg07464924	MCCC1	0.453133	0.231753
cg00161968	MCCC1	0.430569	0.297879
cg05496383	MCCC1	0.439234	0.24771
cg00890010	MCCC1	0.456477	0.320836
cg03318940	MCCC1	0.273728	0.120253
cg22801868	MCCC1	0.331663	0.124676
cg08395365	MCCC1	0.369211	0.222576
cg23166970	MCCC1	0.545575	0.256882
cg22211233	MCCC1	0.506982	0.266335
cg03344955	MCCC1	0.556484	0.23737
cg02570195	MCCC1	0.916224	0.874814
cg24346204	FGF12	0.602493	0.527552
cg18780257	FGF12	0.567718	0.617416
cg04003850	FGF12	0.503039	0.521938
cg00386551	FGF12	0.395746	0.320096
cg16209795	FGF12	0.47864	0.455335
cg16366473	FGF12	0.440988	0.392295
cg15048660	FGF12	0.367396	0.287175
cg23207710	FGF12	0.497454	0.53969
cg01257828	FGF12	0.42947	0.518777
cg10511904	FGF12	0.287622	0.194939
cg16376000	FGF12	0.348871	0.334787
cg17393267	FGF12	0.389347	0.437141
cg13759702	MFI2-AS1	0.816668	0.773818
cg18732252	MFI2-AS1	0.853119	0.828881
cg15416536	MFI2-AS1	0.825251	0.759502
cg01947751	MFI2-AS1	0.838877	0.788071
cg20443838	MFI2-AS1	0.442882	0.278831
cg22668421	MFI2-AS1	0.450694	0.14867
cg02295118	MFI2-AS1	0.327954	0.194225
cg11631334	MFI2-AS1	0.439202	0.30306
cg06364319	MFI2-AS1	0.273563	0.186454
cg17648852	MFI2-AS1	0.403476	0.295314
cg11423273	MFI2-AS1	0.366311	0.164345
cg09005099	MFI2-AS1	0.42889	0.180668
cg09681814	MFI2-AS1	0.582854	0.36871
cg00477017	MFI2-AS1	0.852585	0.724996
cg16931830	MFI2-AS1	0.865877	0.775176
cg22614631	MFI2-AS1	0.941249	0.867344
cg19462769	MFI2-AS1	0.820132	0.610451
cg01149239	MFI2-AS1	0.517888	0.429857
cg02470858	MFI2-AS1	0.566492	0.321417
cg22191765	MFI2-AS1	0.300026	0.278788
cg12594581	MFI2-AS1	0.568605	0.47521
cg14637144	MFI2-AS1	0.614146	0.454135
cg25607670	MFI2-AS1	0.682975	0.660866
cg21627187	MFI2-AS1	0.641376	0.664681
cg01627785	MFI2-AS1	0.758705	0.505757
cg00637433	MFI2-AS1	0.903988	0.751715
cg03784611	MFI2-AS1	0.841082	0.691848
cg21856334	MFI2-AS1	0.971613	0.937324
cg06069457	MFI2-AS1	0.941103	0.866596
cg16446585	MFI2-AS1	0.825657	0.786356
cg10670430	MFI2-AS1	0.878842	0.887157
cg17172980	MFI2-AS1	0.162726	0.219701
cg16955704	RP11-1191J2.5,PDE6B	0.591456	0.600143
cg23980776	RP11-1191J2.5,PDE6B	0.689793	0.742532
cg10566036	RP11-1191J2.5,PDE6B	0.268926	0.23107
cg14470398	RP11-1191J2.5,PDE6B	0.502853	0.41673
cg17035770	RP11-1191J2.5,PDE6B	0.446728	0.344696
cg14226747	RP11-1191J2.5,PDE6B	0.335643	0.322053
cg02294020	RP11-1191J2.5,PDE6B	0.355354	0.360099
cg00231918	SH3BP2	0.560019	0.471436
cg22198044	SH3BP2	0.454413	0.270016
cg01413404	SH3BP2	0.462853	0.33901
cg01710886	SH3BP2	0.35689	0.277148
cg25335944	SH3BP2	0.274082	0.258116
cg10745272	SH3BP2	0.344802	0.201852
cg15139668	STX18-AS1	0.224148	0.203548
cg07914772	STX18-AS1	0.353631	0.167609
cg02757456	STX18-AS1	0.332243	0.242231
cg25664381	STX18-AS1	0.406786	0.154099
cg05873487	GRID2,RP11-9B6.1	0.207171	0.194487
cg13952745	GRID2,RP11-9B6.1	0.347661	0.197908
cg01718739	GRID2,RP11-9B6.1	0.401638	0.376647
cg06340234	GRID2,RP11-9B6.1	0.66551	0.720185
cg23560648	GRID2,RP11-9B6.1	0.656519	0.663699
cg14352918	GRID2,RP11-9B6.1	0.703806	0.601354
cg11982583	GRID2,RP11-9B6.1	0.447538	0.371949
cg13549845	GRID2,RP11-9B6.1	0.676463	0.629066
cg00833989	GRID2,RP11-9B6.1	0.521736	0.477061
cg02468050	GRID2,RP11-9B6.1	0.360395	0.551322
cg21187769	GRID2,RP11-9B6.1	0.460592	0.354886
cg07733446	GRID2,RP11-9B6.1	0.483699	0.334783
cg21852439	GRID2,RP11-9B6.1	0.299109	0.294308
cg17198929	GRID2,RP11-9B6.1	0.368146	0.304578
cg18629427	GRID2,RP11-9B6.1	0.244893	0.191006
cg07961994	GRID2,RP11-9B6.1	0.560752	0.508925
cg20762861	BANK1	0.485667	0.388977
cg25023994	BANK1	0.462231	0.359253
cg00332153	BANK1	0.561495	0.487936
cg27064287	BANK1	0.475165	0.378822
cg27140058	BANK1	0.535671	0.442416
cg14855874	BANK1	0.620266	0.54081
cg13286984	BANK1	0.857738	0.813872
cg16813697	SFRP2	0.431788	0.420959
cg07694025	SFRP2	0.490977	0.372647
cg05774801	SFRP2	0.593467	0.449662
cg05874561	SFRP2	0.593549	0.703746
cg14063488	SFRP2	0.493063	0.593228
cg06549216	SFRP2	0.26655	0.337575
cg03202804	SFRP2	0.413885	0.485544
cg11354906	SFRP2	0.470037	0.529708
cg25775322	SFRP2	0.605505	0.636112
cg14330641	SFRP2	0.363917	0.550388
cg05164933	SFRP2	0.47871	0.63313
cg23121156	SFRP2	0.477111	0.612118
cg23292160	SFRP2	0.348313	0.479181
cg10942078	SFRP2	0.434917	0.470017
cg05961809	SFRP2	0.54033	0.609484
cg23207990	SFRP2	0.698265	0.804891
cg25645268	SFRP2	0.407163	0.502564
cg04965141	SFRP2	0.194489	0.393082
cg00082664	SFRP2	0.42726	0.616851
cg23910835	SFRP2	0.306078	0.297449
cg07999845	SFRP2	0.521729	0.688961
cg14435644	SFRP2	0.288747	0.392187
cg09788843	SFRP2	0.315638	0.477364
cg24241928	SFRP2	0.513801	0.482321
cg13357229	SFRP2	0.318339	0.561632
cg00705808	SFRP2	0.363597	0.490849
cg20727217	SFRP2	0.588906	0.588518
cg21630608	SFRP2	0.378005	0.500626
cg01821854	SFRP2	0.270513	0.527418
cg01298731	SFRP2	0.811956	0.826973
cg13732865	SFRP2	0.722504	0.844901
cg05241277	SFRP2	0.488826	0.640558
cg10790791	SFRP2	0.474439	0.593407
cg24968721	SFRP2	0.62707	0.691829
cg10663078	SFRP2	0.476012	0.538399
cg04357584	SFRP2	0.438334	0.602806
cg04959480	SFRP2	0.631249	0.752562
cg00096536	SFRP2	0.430136	0.441763
cg16852685	SFRP2	0.318081	0.213443
cg18255353	SFRP2	0.554178	0.613604
cg25185173	SFRP2	0.519447	0.464515
cg06610376	SFRP2	0.375209	0.627187
cg00517787	SFRP2	0.562093	0.475714
cg14028622	SFRP2	0.587718	0.42276
cg06202276	SFRP2	0.584793	0.346877
cg17898329	SFRP2	0.399666	0.369685
cg18674643	SFRP2	0.480326	0.584257
cg22366088	SFRP2	0.577469	0.540526
cg15493618	SFRP2	0.564605	0.644046
cg27324117	SFRP2	0.483035	0.329516
cg01450725	SFRP2	0.198546	0.292717
cg24980453	FAM149A	0.655363	0.513164
cg09482703	FAM149A	0.592004	0.632644
cg09608718	FAM149A	0.381925	0.2652
cg10032668	FAM149A	0.422078	0.384889
cg21290800	FAM149A	0.402044	0.315257
cg05911003	FAM149A	0.366121	0.233189
cg13753149	FAM149A	0.521346	0.460038
cg04081326	FAM149A	0.456449	0.496354
cg13208832	FAM149A	0.391128	0.255534
cg16289355	FAM149A	0.414078	0.268359
cg08055910	FAM149A	0.308992	0.100139
cg13136036	FAM149A	0.489423	0.292791
cg19873491	FAM149A	0.421722	0.219024
cg08644841	FAM149A	0.506203	0.256662
cg24201017	FAM149A	0.239828	0.251089
cg16199881	FAM149A	0.136485	0.139572
cg07200957	PDE4D,RP11-266N13.2	0.192928	0.151713
cg05602356	PDE4D,RP11-266N13.2	0.351222	0.276883
cg03367519	PDE4D,RP11-266N13.2	0.378377	0.259918
cg17633020	PDE4D,RP11-266N13.2	0.475576	0.277473
cg18242030	PDE4D,RP11-266N13.2	0.344284	0.28315
cg06768177	PDE4D,RP11-266N13.2	0.371808	0.257113
cg01510198	PDE4D,RP11-266N13.2	0.343545	0.217219
cg13894081	PDE4D,RP11-266N13.2	0.474154	0.320406
cg19276365	PDE4D,RP11-266N13.2	0.442688	0.31393
cg22078451	PDE4D,RP11-266N13.2	0.301523	0.181641
cg24354105	PDE4D,RP11-266N13.2	0.320878	0.252644
cg27543403	PDE4D,RP11-266N13.2	0.315984	0.214844
cg09092093	PDE4D,RP11-266N13.2	0.267073	0.184971
cg22854590	PDE4D,RP11-266N13.2	0.46634	0.45963
cg11240493	CTD-2154I11.2,RHOBTB3	0.39582	0.486575
cg20402079	CTD-2154I11.2,RHOBTB3	0.396638	0.443379
cg22754176	CTD-2154I11.2,RHOBTB3	0.369926	0.403205
cg24274600	CTD-2154I11.2,RHOBTB3	0.419232	0.43615
cg24658930	CTD-2154I11.2,RHOBTB3	0.375409	0.340472
cg11017269	CTD-2154I11.2,RHOBTB3	0.499519	0.459798
cg24965308	CTD-2154I11.2,RHOBTB3	0.334685	0.282416
cg08891656	CTD-2154I11.2,RHOBTB3	0.280407	0.260611
cg01689053	CTD-2154I11.2,RHOBTB3	0.363352	0.372917
cg16319118	CTD-2154I11.2,RHOBTB3	0.348351	0.374384
cg23522475	CTD-2154I11.2,RHOBTB3	0.323386	0.383085
cg26500016	CTD-2154I11.2,RHOBTB3	0.515678	0.690843
cg01389287	CTD-2154I11.2,RHOBTB3	0.558605	0.576034
cg20385489	CTD-2154I11.2,RHOBTB3	0.660518	0.573934
cg07666882	NUDT12	0.250288	0.234535
cg02976617	NUDT12	0.347016	0.322531
cg13665998	NUDT12	0.326666	0.367377
cg03073264	NUDT12	0.275259	0.345868
cg06105925	NUDT12	0.184026	0.205843
cg20279471	NUDT12	0.379651	0.570795
cg09166085	NUDT12	0.418117	0.468356
cg07655627	NUDT12	0.516946	0.486221
cg15206834	NUDT12	0.468488	0.546164
cg19024645	NUDT12	0.762448	0.725913
cg21642990	NUDT12	0.848599	0.8373
cg10348904	RP11-138J23.1,NUDT12	0.608525	0.713878
cg13613983	PURA	0.369642	0.452093
cg08898234	PURA	0.316692	0.371752
cg15563057	PURA	0.342988	0.437691
cg12894709	PURA	0.401174	0.537063
cg11593111	PURA	0.426751	0.572464
cg21778810	PURA	0.462208	0.589807
cg19972859	PURA	0.437317	0.419916
cg24698211	FGF18	0.407913	0.353477
cg07100000	FGF18	0.295702	0.299044
cg21601919	FGF18	0.149551	0.140002
cg23845719	FGF18	0.0897565	0.0757377
cg02125316	FGF18	0.347552	0.313837
cg00136173	SNCB	0.579955	0.689456
cg11861905	SNCB	0.329844	0.473465
cg15477247	SNCB	0.449336	0.487293
cg10608256	SNCB	0.283229	0.180731
cg13647155	SNCB	0.283254	0.338639
cg00998784	SNCB	0.381282	0.579
cg15727287	SNCB	0.155903	0.396012
cg27567430	SNCB	0.586287	0.585725
cg20960405	SNCB	0.524687	0.635349
cg01382414	SNCB_reg2	0.461661	0.296171
cg07003542	SNCB_reg2	0.441274	0.422933
cg14568217	SNCB_reg2	0.136509	0.106093
cg17996329	SNCB_reg2	0.322218	0.0928159
cg03607359	SNCB_reg2	0.314755	0.258599
cg13786191	SNCB_reg2	0.293365	0.0894862
cg07035740	SNCB_reg2	0.322008	0.103172
cg11713163	CD83	0.662976	0.612171
cg18024018	CD83	0.52286	0.479192
cg25730261	CD83	0.802092	0.640964
cg04488703	CD83	0.515867	0.508559
cg09271509	CD83	0.131993	0.176609
cg25584771	CD83	0.186946	0.481429
cg21658129	CD83	0.233224	0.234949
cg16273597	CD83	0.204371	0.149705
cg12201961	CD83	0.403771	0.156618
cg26787894	CD83	0.447924	0.120094
cg21588998	CD83	0.159326	0.0314739
cg01288598	CD83	0.32473	0.234547
cg11874760	CD83	0.412756	0.286068
cg09038794	MOCS1	0.336886	0.117576
cg06000951	MOCS1	0.263873	0.0870369
cg07182756	MOCS1	0.356775	0.117878
cg21356536	MOCS1	0.326973	0.180479
cg00083059	MOCS1	0.156245	0.113633
cg18394533	MOCS1	0.239046	0.085684
cg13825876	MOCS1	0.0736166	0.0550844
cg12674357	AIM1	0.596466	0.626625
cg20796467	AIM1	0.549142	0.548392
cg23413349	AIM1	0.542691	0.349892
cg09184502	AIM1	0.443766	0.312669
cg25944720	AIM1	0.536999	0.313476
cg00974935	AIM1	0.477802	0.335606
cg18405900	AIM1	0.579669	0.426148
cg19343088	AIM1	0.50321	0.242809
cg06025938	AIM1	0.381577	0.197978
cg12448860	AIM1	0.478877	0.294944
cg25263140	AIM1	0.351122	0.214989
cg24194539	AIM1	0.294647	0.186137
cg23052020	AIM1	0.270677	0.133138
cg05873285	AIM1	0.457143	0.428852
cg09404643	AIM1	0.379876	0.336032
cg16202624	AIM1	0.535474	0.427785
cg14426428	AIM1	0.40383	0.315345
cg26616283	THSD7A	0.482416	0.352327
cg26748945	THSD7A	0.519905	0.349173
cg12348203	THSD7A	0.422085	0.325811
cg15400117	THSD7A	0.370279	0.320891
cg18738058	THSD7A	0.4697	0.330088
cg17230649	THSD7A	0.490387	0.366604
cg01797590	THSD7A	0.602479	0.61499
cg24676244	THSD7A	0.460174	0.449681
cg09557034	THSD7A	0.531427	0.446301
cg10915772	AC005281.2,SCIN	0.491191	0.424317
cg18078387	AC005281.2,SCIN	0.454485	0.417792
cg20552487	AC005281.2,SCIN	0.48152	0.38963
cg02924053	AC005281.2,SCIN	0.509944	0.503844
cg08912317	AC005281.2,SCIN	0.577891	0.545322
cg05311388	AC005281.2,SCIN	0.560191	0.396758
cg07541786	AC005281.2,SCIN	0.354047	0.335352
cg17262025	AC005281.2,SCIN	0.285619	0.18622
cg04205943	AC005281.2,SCIN	0.460342	0.404571
cg20728105	AC005281.2,SCIN	0.518202	0.488756
cg03604367	AC005281.2,SCIN	0.525941	0.492846
cg26566660	AC005281.2,SCIN	0.462226	0.435766
cg24785074	AC005281.2,SCIN	0.658417	0.747086
cg20580524	AC005281.2,SCIN	0.678236	0.694088
cg04948346	AC005281.2,SCIN	0.808276	0.801857
cg11040906	AC005281.2,SCIN	0.808024	0.715028
cg18106668	NPY	0.527867	0.414782
cg05158615	NPY	0.512286	0.494379
cg24242823	NPY	0.292493	0.382022
cg24885417	NPY	0.272345	0.308313
cg00355281	NPY	0.40018	0.35851
cg15929698	NPY	0.497435	0.357429
cg16964348	NPY	0.552406	0.504498
cg25884711	NPY	0.419431	0.493041
cg21097881	NPY	0.405374	0.382365
cg12614105	NPY	0.590104	0.643307
cg11475550	NPY	0.514567	0.457897
cg26418900	NPY	0.499304	0.545072
cg24245418	NPY	0.291358	0.266528
cg04697148	NPY	0.603241	0.590751
cg02521172	NPY	0.393616	0.556099
cg04442388	HECW1	0.189534	0.198598
cg25803632	HECW1	0.399224	0.229494
cg01971676	HECW1	0.465638	0.422516
cg05380503	HECW1	0.447798	0.406015
cg13298841	HECW1	0.669066	0.615802
cg08652532	HECW1	0.582594	0.463636
cg21478136	HECW1	0.381643	0.532615
cg03004999	HECW1	0.265166	0.421717
cg15309393	HECW1	0.277738	0.383499
cg08039116	HECW1	0.319217	0.391494
cg17438849	HECW1	0.413384	0.365798
cg22795470	HECW1	0.3669	0.349922
cg22332188	HECW1	0.429722	0.348144
cg03781266	HECW1	0.329831	0.352999
cg21656751	HECW1	0.263791	0.45919
cg14872657	HECW1	0.225583	0.205727
cg17045801	HECW1	0.0983815	0.276126
cg13027493	HECW1	0.21857	0.563715
cg25717239	HECW1	0.440788	0.442066
cg24384918	HECW1	0.425994	0.462417
cg23424003	EMID2	0.418822	0.335783
cg27179533	EMID2	0.16299	0.128324
cg27528510	EMID2	0.562148	0.554818
cg14874750	EMID2	0.349632	0.262765
cg18762727	EMID2	0.261528	0.259385
cg25896734	EFCAB10	0.507919	0.349505
cg24454243	EFCAB10	0.440693	0.297963
cg13922124	EFCAB10	0.423314	0.313236
cg13844899	EFCAB10	0.524495	0.391865
cg14140881	EFCAB10	0.398148	0.252572
cg21022732	EFCAB10	0.389624	0.269157
cg26958597	EFCAB10	0.117433	0.0849233
cg00424276	EFCAB10	0.435013	0.27829
cg03593280	CCDC71L	0.549386	0.399394
cg03150857	CCDC71L	0.340629	0.395942
cg16586152	CCDC71L	0.381226	0.358535
cg07428697	CCDC71L	0.361181	0.375133
cg21496408	CCDC71L	0.550872	0.439644
cg19910754	CCDC71L	0.550053	0.420481
cg05364750	CCDC71L	0.458259	0.350683
cg15017411	CCDC71L	0.37889	0.38962
cg03931329	CCDC71L	0.354446	0.341148
cg24413054	CCDC71L	0.88936	0.714845
cg10511544	CCDC71L	0.757883	0.571523
cg17493460	CCDC71L	0.633527	0.46047
cg13999514	CCDC71L	0.847531	0.747577
cg04822171	CCDC71L	0.424769	0.504801
cg08498363	AGBL3	0.939256	0.921336
cg24097460	AGBL3	0.497014	0.424154
cg03385973	AGBL3	0.4464	0.271296
cg00588300	AGBL3	0.371128	0.167281
cg10731606	AGBL3	0.453519	0.305743
cg02015280	AGBL3	0.525631	0.358158
cg05813365	AGBL3	0.504677	0.380292
cg05351601	AGBL3	0.566537	0.358661
cg23733562	AGBL3	0.444398	0.285178
cg21033514	AGBL3	0.478175	0.336259
cg07277447	AGBL3	0.418279	0.287365
cg22667436	AGBL3	0.367851	0.217786
cg03483426	AGBL3	0.369828	0.200678
cg19461582	AGBL3	0.336319	0.161902
cg16008054	DLGAP2,AF067845.1	0.47503	0.489413
cg00102439	DLGAP2,AF067845.1	0.779168	0.729816
cg26075281	DLGAP2,AF067845.1	0.682747	0.581528
cg04496304	DLGAP2,AF067845.1	0.674079	0.543977
cg26321366	DLGAP2	0.640397	0.794684
cg04058153	DLGAP2	0.542227	0.596642
cg25265764	DLGAP2	0.594348	0.680736
cg09052244	DLGAP2	0.810468	0.744585
cg21127601	DLGAP2	0.542865	0.782649
cg26607620	DLGAP2	0.518471	0.496549
cg18437193	DLGAP2	0.73096	0.765294
cg13649332	DLGAP2	0.717038	0.819508
cg02643451	DLGAP2	0.67183	0.67898
cg03310167	DLGAP2_reg3	0.612565	0.759272
cg12850252	PKIA	0.361021	0.156795
cg17751108	PKIA	0.379014	0.188909
cg21612207	PKIA	0.295994	0.0998025
cg27140220	PKIA	0.303639	0.197256
cg09043127	PKIA	0.276418	0.208512
cg12330330	PKIA	0.253186	0.12873
cg04014062	PKIA	0.321874	0.11986
cg20060928	ZFAT	0.657518	0.505781
cg05838357	ZFAT	0.678621	0.600756
cg14953610	ZFAT	0.501191	0.400351
cg18174350	ZFAT	0.582331	0.468759
cg26623759	ZFAT	0.584958	0.436228
cg01198156	ZFAT	0.689535	0.551689
cg08879423	ZFAT	0.625233	0.545304
cg26635512	ZFAT	0.659467	0.595281
cg00267196	ZFAT	0.768233	0.680563
cg09940032	SLC45A4,DENND3	0.410664	0.454146
cg02508881	SLC45A4,DENND3	0.586716	0.514611
cg06768944	SLC45A4,DENND3	0.348518	0.416917
cg14110111	GLIS3,RP11-358M14.2	0.310847	0.162861
cg14177784	GLIS3,RP11-358M14.2	0.482836	0.356881
cg05052888	GLIS3,RP11-358M14.2	0.366497	0.198058
cg01597004	GLIS3,RP11-358M14.2	0.510608	0.344591
cg13802457	GLIS3,RP11-358M14.2	0.318535	0.137713
cg08303922	GLIS3,RP11-358M14.2	0.416869	0.237166
cg20025028	GLIS3,RP11-358M14.2	0.424404	0.237527
cg21344081	GLIS3,RP11-358M14.2	0.298982	0.162546
cg14114673	GLIS3,RP11-358M14.2	0.53533	0.268807
cg23333878	GLIS3,RP11-358M14.2	0.375142	0.210664
cg13513288	GLIS3,RP11-358M14.2	0.36702	0.166839
cg08122528	GLIS3,RP11-358M14.2	0.329219	0.059292
cg09384111	GLIS3,RP11-358M14.2	0.30665	0.0998849
cg05898042	GLIS3,RP11-358M14.2	0.42531	0.365423
cg01013653	GLIS3,RP11-358M14.2	0.413689	0.113404
cg11536788	DCAF10	0.65498	0.639533
cg04660234	DCAF10	0.408834	0.388924
cg10357235	DCAF10	0.281508	0.291027
cg04722825	DCAF10	0.251398	0.258715
cg00826610	DCAF10	0.474865	0.446385
cg02300714	DCAF10	0.508999	0.526623
cg09446005	DCAF10	0.496059	0.513265
cg21252725	DCAF10	0.425952	0.474714
cg13944395	DCAF10	0.543885	0.588952
cg26233529	DCAF10	0.506022	0.500446
cg08996294	FRMD3_reg2	0.456191	0.546075
cg14130664	FRMD3_reg2	0.090017	0.359085
cg03498697	FRMD3_reg2	0.326281	0.44658
cg23492392	FRMD3_reg2	0.416215	0.446854
cg13977374	FRMD3_reg2	0.558127	0.541037
cg02603128	FRMD3_reg2	0.603551	0.639028
cg21197678	FRMD3_reg2	0.464408	0.244951
cg01681498	FRMD3_reg2	0.476041	0.286577
cg16643109	FRMD3_reg2	0.344939	0.322234
cg04008954	FRMD3_reg2	0.777711	0.650372
cg02446878	FRMD3_reg2	0.721499	0.658941
cg19542987	ARMC3	0.427269	0.241827
cg11673092	ARMC3	0.36525	0.268747
cg19523082	ARMC3	0.451524	0.26421
cg08839858	ARMC3	0.277778	0.158745
cg06560760	ARMC3	0.273833	0.0905099
cg15193782	ARMC3	0.318795	0.19453
cg11710969	ARMC3	0.334151	0.194804
cg04568797	RASGEF1A	0.309912	0.368376
cg24195814	RASGEF1A	0.304422	0.204608
cg16305345	RASGEF1A	0.332233	0.273589
cg25771649	RASGEF1A	0.304532	0.271158
cg02872136	RASGEF1A	0.138499	0.229613
cg27443867	RASGEF1A	0.271486	0.312326
cg02043424	RASGEF1A	0.208165	0.177916
cg09605494	RASGEF1A	0.267746	0.143584
cg15267735	RASGEF1A	0.212841	0.205092
cg24375007	RASGEF1A	0.340129	0.295358
cg07801480	RASGEF1A	0.548853	0.59736
cg03984269	RASGEF1A	0.685442	0.541993
cg14787436	JMJD1C,JMJD1C-AS1	0.934572	0.891233
cg17775079	JMJD1C,JMJD1C-AS1	0.491752	0.451204
cg14726769	JMJD1C,JMJD1C-AS1	0.253393	0.237891
cg00300664	JMJD1C,JMJD1C-AS1	0.27471	0.306419
cg11467732	JMJD1C,JMJD1C-AS1	0.504462	0.544304
cg01528832	JMJD1C,JMJD1C-AS1	0.246978	0.309736
cg18061319	AIFM2	0.528798	0.618104
cg25502086	AIFM2	0.353815	0.438797
cg02308884	AIFM2	0.109811	0.14729
cg03087610	AIFM2	0.0642183	0.0527034
cg01240734	AIFM2	0.0390372	0.0390698
cg15779600	AIFM2	0.0998339	0.1212
cg26699283	AIFM2	0.0917268	0.227367
cg20241658	AIFM2	0.0944685	0.179888
cg02100629	AIFM2	0.108938	0.178188
cg17446739	AIFM2	0.209578	0.278784
cg01322555	AIFM2	0.16636	0.1742
cg04859918	AIFM2	0.783876	0.534229
cg03645419	AIFM2	0.754758	0.583133
cg13381089	AIFM2	0.755401	0.6469
cg00352027	AIFM2	0.916809	0.678024
cg26820037	FGF8	0.562165	0.600586
cg04645545	FGF8	0.363119	0.426626
cg07037112	FGF8	0.414006	0.558809
cg11206312	FGF8	0.22943	0.0530191
cg16584573	FGF8	0.4206	0.262826
cg21025552	FGF8	0.424102	0.12352
cg09376854	FGF8	0.408831	0.357937
cg16248277	FGF8	0.516453	0.536001
cg25209842	FGF8	0.306425	0.0981115
cg06169131	FGF8	0.382231	0.214687
cg01374979	FGF8	0.770238	0.585727
cg17633028	FGF8	0.895411	0.877609
cg08687088	FAM196A	0.50647	0.549534
cg23082862	FAM196A	0.597411	0.664184
cg25321212	FAM196A	0.820333	0.812181
cg08218734	FAM196A	0.55066	0.699654
cg00500564	FAM196A	0.403725	0.553766
cg06525651	FAM196A	0.482596	0.478788
cg03242819	FAM196A	0.524636	0.566679
cg00755688	FAM196A	0.526887	0.553646
cg03070297	FAM196A	0.210986	0.244193
cg12204732	FAM196A	0.258314	0.29338
cg25984344	FAM196A	0.258144	0.311501
cg03129384	FAM196A	0.479051	0.473868
cg18368487	FAM196A	0.310669	0.293619
cg04128746	FAM196A	0.267111	0.356759
cg24053748	FAM196A	0.406056	0.338518
cg01612766	FAM196A	0.671284	0.639996
cg01734338	KCNQ1	0.429816	0.400328
cg20012915	CYB5R2	0.396145	0.225844
cg21433768	CYB5R2	0.401094	0.283484
cg21011139	CYB5R2	0.490028	0.197268
cg03826976	CYB5R2	0.413798	0.268987
cg24575083	CYB5R2	0.545992	0.276316
cg02982294	CYB5R2	0.332379	0.0681159
cg16281276	CYB5R2	0.208393	0.0524157
cg09053419	CYB5R2	0.529326	0.324343
cg24610403	CYB5R2	0.487856	0.44684
cg11264584	INSC	0.852762	0.710008
cg14702589	INSC	0.790991	0.621664
cg01406482	INSC	0.249897	0.324053
cg12828075	INSC	0.402238	0.493902
cg04044490	INSC	0.309859	0.385255
cg22792646	INSC	0.335871	0.535954
cg23930945	INSC	0.168772	0.238878
cg23463269	INSC	0.195601	0.254412
cg02434443	INSC	0.153912	0.327799
cg13997645	INSC	0.291661	0.469062
cg12170314	INSC	0.471441	0.524276
cg18265608	ACCS	0.737499	0.763216
cg09339476	ACCS	0.346344	0.560671
cg20240860	ACCS	0.483901	0.569015
cg12867237	ACCS	0.176224	0.230333
cg12287025	ACCS	0.404778	0.417384
cg11200965	ACCS	0.353357	0.391565
cg16963683	ACCS	0.373384	0.338919
cg03856109	ACCS	0.300986	0.335022
cg10598066	ACCS	0.358944	0.280461
cg16512570	ACCS	0.375311	0.375497
cg08632680	ACCS	0.450421	0.261012
cg26996201	PAK1	0.495099	0.16662
cg12269002	PAK1	0.401873	0.196776
cg18309286	PAK1	0.179876	0.0744928
cg13039082	PAK1	0.366754	0.234226
cg05839709	ZC3H12C	0.59985	0.582409
cg15547843	ZC3H12C	0.300276	0.226752
cg16429124	ZC3H12C	0.414673	0.23117
cg02016838	ZC3H12C	0.472372	0.324829
cg09637470	ZC3H12C	0.397263	0.236984
cg25324673	ZC3H12C	0.108356	0.093086
cg09783738	ZC3H12C	0.0620735	0.0390744
cg02458904	ZC3H12C	0.209063	0.125836
cg26218983	ZC3H12C	0.141517	0.0298902
cg17345188	ZC3H12C	0.398174	0.180398
cg01145738	ZC3H12C	0.387017	0.153082
cg11758932	ZC3H12C	0.345679	0.124909
cg23538648	ZC3H12C	0.79504	0.761248
cg15174564	GRIK4	0.315786	0.345672
cg24255125	GRIK4	0.391969	0.391302
cg12122877	GRIK4	0.155178	0.300097
cg08769451	OPCML	0.222943	0.189998
cg23151862	OPCML	0.0728206	0.199574
cg07649562	OPCML	0.14154	0.111094
cg18710784	OPCML	0.590547	0.658638
cg18932983	OPCML	0.460718	0.461874
cg09515205	OPCML	0.540687	0.599688
cg12552289	OPCML	0.471784	0.567964
cg02338757	OPCML	0.0829437	0.193778
cg20495183	OPCML	0.326296	0.310738
cg25920279	OPCML	0.13975	0.352886
cg02664787	OPCML	0.292992	0.408097
cg16488737	OPCML_reg2	0.564781	0.449489
cg23522601	OPCML_reg2	0.394914	0.352246
cg20417723	OPCML_reg2	0.797902	0.725587
cg26906285	OPCML_reg2	0.669426	0.496485
cg24829292	OPCML_reg3	0.277632	0.379714
cg22629528	OPCML_reg3	0.379459	0.405533
cg12658947	OPCML_reg3	0.177751	0.0744569
cg11687330	OPCML_reg3	0.466399	0.302523
cg08327706	OPCML_reg3	0.416202	0.308878
cg20495738	CACNA1C	0.564125	0.398197
cg10956480	CACNA1C	0.923376	0.776831
cg16307325	CACNA1C	0.775134	0.746488
cg10635895	CACNA1C	0.521526	0.599669
cg23390118	CACNA1C	0.630541	0.635009
cg09576209	CACNA1C	0.418634	0.415948
cg19200285	CACNA1C-AS1	0.340731	0.184573
cg12350325	CACNA1C-AS1	0.307331	0.138377
cg00848945	CACNA1C-AS1	0.214236	0.0430389
cg24723331	ST8SIA1	0.520368	0.519304
cg06403660	ST8SIA1	0.331532	0.520982
cg09354309	ST8SIA1	0.342854	0.557783
cg10333808	ST8SIA1	0.416071	0.501247
cg16970851	ST8SIA1	0.218787	0.283402
cg12253830	ST8SIA1	0.254119	0.384549
cg21521683	ST8SIA1	0.386193	0.556922
cg02472348	ST8SIA1	0.334424	0.385587
cg00757212	ST8SIA1	0.281955	0.394286
cg24239882	ST8SIA1	0.322644	0.385856
cg00769520	ST8SIA1	0.339205	0.39781
cg02989671	ST8SIA1	0.332322	0.406345
cg01572652	C12orf42	0.590647	0.528246
cg22274539	C12orf42	0.282653	0.267309
cg27663938	C12orf42	0.545735	0.351235
cg22754765	C12orf42_reg2	0.486273	0.290764
cg21837669	C12orf42_reg2	0.376173	0.0855293
cg10096177	C12orf42_reg2	0.439057	0.12798
cg00259618	C12orf42_reg2	0.405222	0.196215
cg26381364	C12orf42_reg2	0.401962	0.179959
cg11342468	C12orf42_reg2	0.436459	0.202818
cg13702005	C12orf42_reg2	0.42515	0.169934
cg03882242	C12orf42_reg2	0.519048	0.439473
cg06664258	C12orf42_reg2	0.3857	0.282993
cg12054869	N4BP2L1	0.373055	0.428613
cg17070611	N4BP2L1	0.428766	0.529251
cg21278806	N4BP2L1	0.292712	0.266485
cg00844328	N4BP2L1	0.426796	0.467791
cg13760807	N4BP2L1	0.450444	0.455309
cg11294084	N4BP2L1	0.233728	0.221115
cg12236156	N4BP2L1	0.398907	0.435713
cg03040282	N4BP2L1	0.329411	0.440339
cg03855710	N4BP2L1	0.304083	0.252847
cg24330818	N4BP2L1	0.420506	0.494188
cg03881446	N4BP2L1	0.411784	0.460313
cg23206311	N4BP2L1	0.377506	0.418404
cg13424209	N4BP2L1	0.355666	0.327561
cg19907326	N4BP2L1	0.345237	0.332632
cg07328888	N4BP2L1	0.471826	0.633201
cg01373189	N4BP2L1	0.58367	0.629877
cg21276549	FGF14	0.383531	0.35604
cg18761450	FGF14	0.494886	0.501034
cg09896622	FGF14	0.519367	0.530995
cg25317585	FGF14	0.384844	0.407782
cg05210258	FGF14	0.382162	0.428212
cg27134816	FGF14	0.499317	0.326954
cg23809442	FGF14	0.639984	0.538833
cg15972331	FGF14	0.408676	0.380682
cg23112188	NRL,PCK2	0.498629	0.282728
cg22775413	NRL,PCK2	0.430308	0.193458
cg11479689	NRL,PCK2	0.422911	0.257011
cg23204518	NRL,PCK2	0.414356	0.236088
cg11096857	NRL,PCK2	0.275597	0.207158
cg02906594	NRL,PCK2	0.331767	0.204822
cg23834099	NRL,PCK2	0.1776	0.0762689
cg20017797	NRL,PCK2	0.320207	0.219473
cg15412728	NRL,PCK2	0.38622	0.339119
cg26402828	NRL,PCK2	0.543394	0.336074
cg15467148	NRL,PCK2	0.359406	0.337569
cg22454119	NRL,PCK2	0.213845	0.263582
cg14089728	NRL,PCK2	0.0853359	0.12003
cg18599124	NRL,PCK2	0.0971673	0.145022
cg10297170	NRL,PCK2	0.645753	0.432761
cg16138677	NRL,PCK2	0.279634	0.124504
cg01420348	NRL,PCK2	0.566591	0.43616
cg24632756	RP11-489D6.2,RYR3	0.430852	0.348711
cg25405123	RP11-489D6.2,RYR3	0.194423	0.200053
cg12262650	RP11-489D6.2,RYR3	0.289725	0.223696
cg15428578	RP11-489D6.2,RYR3	0.210605	0.207576
cg10421002	RP11-489D6.2,RYR3	0.516864	0.514422
cg04181150	RP11-489D6.2,RYR3	0.353868	0.473762
cg19666737	RP11-489D6.2,RYR3	0.35622	0.407092
cg17732372	RP11-489D6.2,RYR3	0.362097	0.482035
cg25426733	SORD	0.43404	0.381406
cg09315835	SORD	0.492111	0.37484
cg06424894	SORD	0.360642	0.324252
cg22023531	SORD	0.383893	0.258592
cg27073142	SORD	0.162299	0.215542
cg02991474	SORD	0.22588	0.111701
cg18647927	SORD	0.233849	0.133039
cg00891891	SORD	0.132465	0.117166
cg22296620	SORD	0.271882	0.196161
cg26196700	SORD	0.266263	0.172779
cg17377818	SORD	0.233392	0.162236
cg10651637	SORD	0.522704	0.436305
cg14984684	RASGRF1	0.212199	0.260787
cg16154416	RASGRF1	0.257044	0.191443
cg20574415	RASGRF1	0.214802	0.184308
cg14510404	RASGRF1	0.0822411	0.0766739
cg17507573	RASGRF1	0.146534	0.169436
cg06778755	RASGRF1	0.136393	0.342838
cg17172532	RASGRF1	0.078539	0.327852
cg20973720	RASGRF1	0.0685612	0.34885
cg19431448	RASGRF1	0.294238	0.197968
cg17474100	RASGRF1	0.371355	0.279395
cg15156078	RASGRF1	0.391927	0.252192
cg13937040	RASGRF1	0.160858	0.106095
cg17821321	RASGRF1	0.38396	0.198264
cg24733262	RASGRF1	0.18875	0.139631
cg04828458	RASGRF1	0.410149	0.19659
cg25673084	RASGRF1	0.611736	0.350853
cg11806630	RASGRF1	0.441688	0.270645
cg09275910	RASGRF1	0.210187	0.128622
cg22699279	RASGRF1	0.316151	0.122908
cg03711182	RASGRF1	0.369142	0.106526
cg04813639	RASGRF1	0.0956041	0.0194731
cg13571707	RASGRF1	0.418764	0.214228
cg09890963	FAM174B	0.86277	0.727914
cg18558647	FAM174B	0.518954	0.34074
cg07766315	FAM174B	0.274141	0.300318
cg18252731	FAM174B	0.461436	0.315882
cg02705800	FAM174B	0.567346	0.42086
cg25864024	FAM174B	0.522198	0.332614
cg15289316	FAM174B	0.513257	0.280008
cg13784264	FAM174B	0.538789	0.382311
cg20823977	FAM174B	0.470467	0.283681
cg07726241	FAM174B	0.29041	0.19239
cg25846795	FAM174B	0.289043	0.292835
cg27591512	FAM174B	0.34168	0.234115
cg09514440	FAM174B	0.270639	0.247331
cg23436158	FAM174B	0.785345	0.701041
cg26266934	FAM174B	0.89259	0.616619
cg03429689	FAM174B	0.779422	0.596244
cg09214412	RGMA	0.700699	0.473764
cg08334034	RGMA	0.681634	0.475351
cg21079003	RGMA	0.61113	0.324731
cg09205019	RGMA	0.508332	0.230668
cg23133305	RGMA	0.468437	0.27994
cg23115069	RGMA	0.492875	0.240614
cg16390448	RGMA	0.416398	0.272268
cg19781376	RGMA	0.553099	0.395297
cg12631735	RGMA	0.171865	0.0553076
cg20129994	RGMA	0.377933	0.149185
cg25994931	RGMA	0.65733	0.70783
cg23754924	RGMA	0.486247	0.458888
cg20122635	RGMA	0.40459	0.492442
cg23013968	RGMA	0.654768	0.620181
cg08119553	RGMA	0.593741	0.525619
cg17896927	RGMA	0.725408	0.696263
cg03524700	SIAH1	0.597988	0.631687
cg01782749	SIAH1	0.575401	0.69541
cg17673059	SIAH1	0.484638	0.541193
cg05311589	SIAH1	0.361186	0.182565
cg08209473	SIAH1	0.284054	0.163336
cg03104704	SIAH1	0.331653	0.196582
cg16573542	SIAH1	0.345466	0.198288
cg25222357	SIAH1	0.357365	0.242552
cg22224257	SIAH1	0.399146	0.175809
cg00816290	SIAH1	0.336019	0.15978
cg03712758	SIAH1	0.2825	0.143771
cg06907405	SIAH1	0.239231	0.130371
cg07828800	SIAH1	0.321236	0.210138
cg05147158	SIAH1	0.183541	0.130898
cg25698564	CMTM3	0.61263	0.605561
cg17196903	CMTM3	0.386703	0.317147
cg22227603	CMTM3	0.637651	0.520854
cg15855767	CMTM3	0.594674	0.438089
cg16335762	CMTM3	0.538019	0.424918
cg01434608	CMTM3	0.49724	0.358018
cg12370353	CMTM3	0.535951	0.0980618
cg23921541	CMTM3	0.338913	0.255842
cg25823332	CMTM3	0.543058	0.357005
cg00355909	CMTM3	0.51617	0.239918
cg08601917	CMTM3	0.468037	0.149888
cg06445928	CMTM3	0.561193	0.23122
cg09233013	CMTM3	0.402981	0.163642
cg26560414	CMTM3	0.435961	0.270387
cg08682544	CMTM3	0.47415	0.366329
cg03860859	CMTM3	0.30134	0.19317
cg27379015	CMTM3	0.499402	0.316574
cg06314872	CMTM3	0.463456	0.158885
cg27093888	CMTM3	0.115761	0.0703197
cg22452755	CMTM3	0.289159	0.164131
cg09057050	CMTM3	0.354471	0.165147
cg17346857	CMTM3	0.440427	0.252504
cg06251289	CMTM3	0.159904	0.0830471
cg02535421	ZFP90	0.965059	0.911887
cg03457357	ZFP90	0.838113	0.82006
cg11625868	ZFP90	0.290732	0.0764104
cg14740130	ZFP90	0.353006	0.153119
cg27268840	ZFP90	0.223807	0.0811897
cg17323480	ZFP90	0.198909	0.0812286
cg06067437	ZFP90	0.206578	0.0545037
cg02124502	ZFP90	0.129604	0.0291056
cg27563424	ZFP90	0.439186	0.348313
cg27561452	ZFP90	0.447132	0.346734
cg10620784	ZFP90	0.38185	0.171291
cg16526137	ZFP90	0.299625	0.187729
cg00449929	ZFP90	0.33747	0.159858
cg02508848	ZFP90	0.240871	0.146567
cg02256570	ZFP90	0.321348	0.169126
cg13395712	AC108004.3,C17orf97	0.599471	0.614003
cg12417689	AC108004.3,C17orf97	0.635751	0.744839
cg05202629	AC108004.3,C17orf97	0.416444	0.166275
cg20698501	AC108004.3,C17orf97	0.486199	0.254664
cg15864601	AC108004.3,C17orf97	0.366878	0.109057
cg19585061	AC108004.3,C17orf97	0.425457	0.0695293
cg02425140	AC108004.3,C17orf97	0.465002	0.123353
cg13477164	AC108004.3,C17orf97	0.428378	0.14648
cg17481490	AC108004.3,C17orf97	0.437791	0.20341
cg16791721	AC108004.3,C17orf97	0.487478	0.18639
cg11383747	AC108004.3,C17orf97	0.452033	0.241523
cg20197989	AC108004.3,C17orf97	0.424125	0.209418
cg00328418	AC108004.3,C17orf97	0.194571	0.128184
cg14059340	AC108004.3,C17orf97	0.288153	0.199255
cg11558376	AC108004.3,C17orf97	0.432482	0.18511
cg03835032	FAM20A	0.726592	0.81342
cg14688962	FAM20A	0.418446	0.429032
cg20250080	FAM20A	0.459884	0.43168
cg13591701	FAM20A	0.432085	0.439268
cg01036409	FAM20A	0.596861	0.599469
cg11058154	FAM20A	0.519857	0.576571
cg01697732	FAM20A	0.415241	0.646095
cg27397879	FAM20A	0.721076	0.765348
cg15761609	FAM20A	0.374973	0.540633
cg21186722	EMILIN2	0.800771	0.721122
cg24948962	EMILIN2	0.284522	0.199142
cg24276681	EMILIN2	0.337841	0.0980176
cg15017004	EMILIN2	0.477095	0.2287
cg07256029	EMILIN2	0.275566	0.134413
cg23405696	EMILIN2	0.335929	0.185783
cg06856216	EMILIN2	0.444817	0.358821
cg13765206	EMILIN2	0.332203	0.268564
cg03776551	ZNF396	0.323836	0.14342
cg00647528	ZNF396	0.223201	0.113554
cg13346073	ZNF396	0.0888158	0.102795
cg06225979	ZNF396	0.233712	0.281437
cg22153695	ZNF396	0.200799	0.209927
cg19586686	ZNF396	0.0755677	0.0991101
cg26482862	ZNF396	0.278244	0.250616
cg12598270	ZNF396	0.245069	0.301927
cg14957359	ZNF396	0.492776	0.527294
cg22194807	ZNF396	0.762917	0.741219
cg23483798	ZNF396	0.334978	0.524006
cg21854271	ZNF396	0.492341	0.546265
cg14606877	ZNF396	0.248999	0.349956
cg21063296	DNMT1	0.312079	0.34046
cg19803081	DNMT1	0.379982	0.368148
cg08326996	DNMT1	0.42238	0.458761
cg17445987	DNMT1	0.423465	0.509801
cg23401624	DNMT1	0.442999	0.526502
cg06128182	DNMT1	0.488599	0.535839
cg24477899	DNMT1	0.372777	0.498984
cg10635912	DNMT1	0.295066	0.493398
cg15043801	DNMT1	0.360328	0.388236
cg11030227	DNMT1	0.422487	0.492452
cg16926196	DNMT1	0.458128	0.63237
cg21892967	DNMT1	0.321556	0.371791
cg25766748	CACNA1A	0.452287	0.450188
cg10243075	CACNA1A	0.678499	0.470748
cg03104569	CACNA1A	0.624625	0.535391
cg22187630	CACNA1A	0.374426	0.355627
cg17509220	CACNA1A	0.326443	0.355584
cg22491927	CACNA1A	0.422043	0.451195
cg17509967	CACNA1A	0.336778	0.41173
cg07488625	CACNA1A	0.251223	0.291785
cg18011401	CACNA1A	0.285989	0.362944
cg26554567	CACNA1A	0.324919	0.298443
cg07005612	CACNA1A	0.465323	0.289287
cg03697708	CACNA1A	0.407555	0.323552
cg12092090	CACNA1A	0.37052	0.369704
cg13498519	CACNA1A	0.459655	0.585982
cg03232879	CACNA1A	0.271205	0.239115
cg22832557	ZNF578	0.617584	0.434783
cg05387815	ZNF578	0.333687	0.254245
cg15235999	ZNF578	0.261764	0.304329
cg12157673	ZNF578	0.239851	0.134697
cg12710480	NECAB3	0.641735	0.441116
cg00478435	NECAB3	0.474521	0.172479
cg07470512	NECAB3	0.55229	0.259875
cg03904042	NECAB3	0.561235	0.300097
cg14921437	NECAB3	0.364175	0.339738
cg13403462	NECAB3	0.424901	0.268125
cg00387457	LOC647979	0.444583	0.407911
cg03230852	LOC647979	0.466742	0.41986
cg15730213	LOC647979	0.437972	0.364549
cg16737517	ZBTB46	0.662324	0.262448
cg18369516	ZBTB46	0.621307	0.333948
cg04425375	CABIN1	0.463631	0.197737
cg19307232	CABIN1	0.339985	0.206797
cg14337168	CABIN1	0.460665	0.204298
cg01815907	CABIN1	0.462595	0.253046
cg02706110	CABIN1	0.44352	0.386235
cg05611779	CABIN1	0.284097	0.0646583
cg03768513	CABIN1	0.35239	0.306026
cg19452853	CABIN1	0.164946	0.166332
cg03223582	CABIN1	0.384155	0.356509
