# Supplementary material for: A case of intraplacental gestational choriocarcinoma; characterised by the methylation pattern of the early placenta and an absence of driver mutations
Source: BMC Cancer. 2019 Jul 29;19:744. doi: 10.1186/s12885-019-5906-8 (PMC6664587; doi:10.1186/s12885-019-5906-8)
Supplement: Supplementary file 6 — Table S6 Methylation profiles of individual probes mapping within CIMP domains. (XLSX 39 kb) [file 12885_2019_5906_MOESM6_ESM.xlsx]

## Sheet: Sheet1
Probe ID	CIMP Region	PL_ok	PL_neo	B_term	PL5	PL58	PL59
cg23813012	PRDM2_CpG:84	0.0952065	0.135195	0.0703448	0.077056	0.0702615	0.086223
cg00922376	PRDM2_CpG:84	0.0359773	0.037023	0.015625	0.0381883	0.00409521	0.00457816
cg18555909	PRDM2_CpG:84	0.0202363	0.0295156	0.0224066	0.0192005	0.00645767	0.0119048
cg09765994	PRDM2_CpG:84	0.10742	0.0894566	0.027794	0.0755918	0.0205627	0.0267462
cg07596209	PRDM2_CpG:84	0.027082	0.0564734	0.0252775	0.0266868	0.0172585	0.0178966
cg09826587	PRDM2_CpG:84	0.0162299	0.0254435	0.0124103	0.0342857	0.00619099	0.00788855
cg13634713	PRDM2_CpG:84	0.0210934	0.0330293	0.0165279	0.00633333	0.0224359	0.0113338
cg10781972	PRDM2_CpG:109	0.0716732	0.0782947	0.0171792	0.01375	0.00934164	0.0109399
cg03988675	PRDM2_CpG:109	0.0496394	0.100086	0.0387224	0.053207	0.0317879	0.0235156
cg21605566	PRDM2_CpG:109	0.13891	0.0862835	0.0327776	0.0315255	0.0138251	0.012985
cg19283112	PRDM2_CpG:109	0.0963913	0.073524	0.0704003	0.0386473	0.0695865	0.0571253
cg09360458	PRDM2_CpG:109	0.00241331	0.00557671	0.042971	0.0376532	0.0117282	0.00753683
cg25127649	PRDM2_CpG:109	0.0680088	0.0988537	0.0182553	0.0831473	0.0185421	0.0141543
cg10503751	PRDM2_CpG:109	0.151584	0.137622	0.0641503	0.0525378	0.0501091	0.0421999
cg26227101	PRDM2_CpG:109	0.17871	0.157479	0.0385489	0.0742801	0.0647234	0.0491467
cg01614615	PRDM2_CpG:109	0.201927	0.134661	0.0686345	0.0736366	0.0639743	0.0639481
cg00124011	PRDM2_CpG:109	0.198184	0.23395	0.037542	0.0192231	0.0229222	0.0183973
cg04999270	PRDM2_CpG:109	0.125167	0.134835	0.0561181	0.0575284	0.0519691	0.0579838
cg02418294	PRDM2_CpG:109	0.203268	0.152677	0.0688143	0.0383938	0.0499023	0.0422495
cg16764580	MLH1_CpG:93	0.0469507	0.0547961	0.0252802	0.0887097	0.0184483	0.0174986
cg01302270	MLH1_CpG:93	0.0831606	0.0976343	0.0678436	0.113137	0.0670757	0.057722
cg07101782	MLH1_CpG:93	0.0523386	0.0324514	0	0.0579006	0.0139257	0.0138462
cg03497419	MLH1_CpG:93	0.0478042	0.055214	0.0306383	0.0413528	0.0320712	0.020057
cg27586588	MLH1_CpG:93	0.0543321	0.0517732	0.0416236	0.0422133	0.0373509	0.0402479
cg16433211	MLH1_CpG:93	0.0634921	0.0623954	0.0216419	0.0561892	0.0252712	0.00447866
cg10769891	MLH1_CpG:93	0.041824	0.0380581	0.0334793	0.0245822	0.0234171	0.0255478
cg19132762	MLH1_CpG:93	0.124097	0.108229	0.0642274	0.11315	0.0306593	0.0329001
cg23658326	MLH1_CpG:93	0.088197	0.066157	0.0224474	0.0325279	0.00476596	0.0119592
cg11600697	MLH1_CpG:93	0.0847661	0.155838	0.0723772	0.101351	0.0655509	0.0559662
cg21490561	MLH1_CpG:93	0.0588112	0.0770697	0.0554857	0.0420654	0.056705	0.0364294
cg00893636	MLH1_CpG:93	0.0547059	0.0690648	0.0525741	0.0421699	0.0376961	0.0377046
cg03192963	MLH1_CpG:93	0.0770828	0.0710478	0.0489208	0.0403261	0.0420782	0.039731
cg07064226	MLH1_CpG:93	0.0864215	0.0933895	0.0510448	0.0479586	0.0365569	0.035249
cg06108510	MLH1_CpG:93	0.0689468	0.0623375	0.0401434	0.0300559	0.0266878	0.0157475
cg24985459	MLH1_CpG:93	0.0075768	0.0098403	0.00290946	0.0153602	0.0163043	0.00152594
cg12790037	MLH1_CpG:93	0.0926412	0.103414	0.0673277	0.057762	0.0595845	0.0516315
cg25202636	MLH1_CpG:93	0.0698541	0.076758	0.064519	0.0436205	0.0577419	0.0550942
cg17621259	MLH1_CpG:93	0.0574321	0.060534	0.0111823	0.0225597	0.00805322	0.0127296
cg05906740	MLH1_CpG:93	0.0614213	0.0592484	0.0172015	0.0153404	0.00679172	0.00522052
cg27331401	MLH1_CpG:93	0.0478112	0.0493245	0.0139155	0.0221328	0.00970181	0.0115466
cg25837710	MLH1_CpG:93	0.0191232	0.0178784	0.00596737	0.0362397	0.0062742	0.00370535
cg12851504	MLH1_CpG:93	0.0210372	0.0341255	0.0162345	0	0.00806327	0.0051962
cg06590608	MLH1_CpG:93	0.0523836	0.0530523	0.0199262	0.0370102	0.0233242	0.0295556
cg11224603	MLH1_CpG:93	0.0586319	0.0742769	0.0174208	0.0520595	0.0208118	0.0119899
cg14598950	MLH1_CpG:93	0.0321306	0.0385236	0.0302404	0.0478008	0.0199081	0.0212642
cg14711866	STOX2_CpG:197	0.0308285	0.0467033	0.0222792	0.0302809	0.0270812	0.020502
cg10957242	STOX2_CpG:197	0.0159137	0.00522113	0.00744797	0.00415512	0.0198773	0
cg07089892	STOX2_CpG:197	0.0202239	0.0151393	0	0.00313152	0.00425456	0.001514
cg25669309	STOX2_CpG:197	0.0248661	0.0116618	0.00601942	0.0560748	0.00922509	0.00514304
cg23649435	STOX2_CpG:197	0.0762811	0.0407641	0.0122988	0.00949721	0.0133159	0.0167974
cg12843518	STOX2_CpG:197	0.181942	0.179116	0.0844001	0.0841938	0.0724247	0.0804885
cg20026798	STOX2_CpG:197	0.19126	0.191282	0.0613468	0.0385134	0.0611431	0.0508733
cg25882830	STOX2_CpG:197	0.0574537	0.0539073	0.0257605	0.0545307	0.0236902	0.037787
cg01758805	STOX2_CpG:197	0.16182	0.139076	0.0768548	0.0658224	0.0564038	0.0715268
cg02071076	STOX2_CpG:197	0.132243	0.13708	0.0661356	0.0769337	0.0664443	0.0579935
cg06367693	STOX2_CpG:197	0.211401	0.397264	0.098262	0.194905	0.0832516	0.0775712
cg02500300	STOX2_CpG:197	0.0514088	0.195588	0.0803201	0.0528891	0.0783229	0.0328297
cg12460433	EDIL3_CpG:25	0.0627888	0.0386386	0.0316324	0.0337889	0.0378391	0.0363091
cg05179846	EDIL3_CpG:25	0.102206	0.143135	0.0712611	0.0700842	0.0565814	0.0582284
cg07690181	EDIL3_CpG:111	0.0760425	0.665278	0.0821757	0.0705496	0.509022	0.0572098
cg07201620	EDIL3_CpG:111	0.147369	0.553342	0.179772	0.0730211	0.330565	0.157288
cg13827350	EDIL3_CpG:111	0.15413	0.4419	0.102693	0.132477	0.225345	0.0661037
cg24988625	EDIL3_CpG:111	0.125432	0.305509	0.0457128	0.0512702	0.0888135	0.0339426
cg05931420	EDIL3_CpG:111	0.0241035	0.163216	0.0368047	0.0358112	0.133001	0.0260598
cg16099804	EDIL3_CpG:111	0.14173	0.31525	0.0764842	0.0629395	0.0709652	0.042224
cg14377431	EDIL3_CpG:111	0.0212792	0.0762455	0.0159872	0.0141423	0.00127111	0.004004
cg13247997	EDIL3_CpG:111	0.141126	0.207237	0.0862886	0.091889	0.111931	0.0830952
cg16773899	EDIL3_CpG:111	0.0699167	0.103093	0.0434357	0.0505513	0.0466762	0.0398988
cg17757863	EDIL3_CpG:111	0.0184956	0.0757617	0.0100082	0.00610269	0.00376389	0.00694784
cg03478689	EDIL3_CpG:111	0.0751334	0.0965496	0.0597809	0.0641799	0.0344711	0.0528993
cg22920665	EDIL3_CpG:111	0.0117793	0.0104793	0.0198382	0.0172546	0.00695807	0.0175171
cg22836153	LOX_CpG:136	0.113151	0.186033	0.244128	0.0613539	0.255272	0.0561129
cg12662206	LOX_CpG:136	0.0445449	0.155359	0.20932	0.00764526	0.161327	0.0239501
cg23352712	LOX_CpG:136	0.0416551	0.294686	0.252225	0.0330579	0.20092	0.027605
cg02548238	LOX_CpG:136	0.0579549	0.321319	0.219614	0.0870999	0.259215	0.0600532
cg15696588	LOX_CpG:136	0.0973705	0.455157	0.181094	0.0765893	0.203605	0.0648169
cg26101143	LOX_CpG:136	0.0847081	0.365739	0.221128	0.0839475	0.243434	0.0845565
cg09382845	LOX_CpG:136	0.109839	0.395491	0.269983	0.112476	0.294743	0.149775
cg08431704	LOX_CpG:136	0.126656	0.361974	0.275204	0.0934173	0.264139	0.0876682
cg02685650	LOX_CpG:136	0.172741	0.315143	0.177899	0.0736217	0.145105	0.0745464
cg01824804	LOX_CpG:136	0.219842	0.2948	0.227838	0.143208	0.130613	0.100231
cg01429321	LOX_CpG:136	0.0770405	0.101748	0.182859	0.0781092	0.0648345	0.0489906
cg03619973	LOX_CpG:136	0.111841	0.129713	0.135721	0.076027	0.0781166	0.0659463
cg09499414	LOX_CpG:136	0.0156596	0.0231462	0.0278638	0.00900901	0.0150632	0.00748663
cg16274199	LOX_CpG:136	0.00624814	0.0158371	0.046896	0.0234182	0.0204638	0.0257996
cg08920068	LOX_CpG:136	0.0467197	0.0669172	0.182816	0.0679443	0.0528021	0.0265306
cg14958635	NEUROG1_CpG:143	0.334228	0.30905	0.221551	0.342214	0.457002	0.364736
cg04330449	NEUROG1_CpG:143	0.207709	0.178408	0.0734716	0.177244	0.201342	0.0461814
cg04897683	NEUROG1_CpG:143	0.312376	0.327268	0.161621	0.161342	0.187164	0.122539
cg11144641	NEUROG1_CpG:143	0.155199	0.19243	0.123747	0.128812	0.0775309	0.075376
cg19951663	NEUROG1_CpG:143	0.301002	0.260841	0.104684	0.0973364	0.117007	0.0843902
cg25640822	NEUROG1_CpG:143	0.11653	0.142719	0.0553389	0.0620761	0.0586005	0.0457107
cg11248413	NEUROG1_CpG:143	0.237129	0.199218	0.119475	0.0745935	0.151304	0.105734
cg17772342	NEUROG1_CpG:143	0.441209	0.630836	0.382143	0.263782	0.456906	0.306178
cg04620091	NEUROG1_CpG:143	0.277015	0.205667	0.0462753	0.0385802	0.0367109	0.0188313
cg22630755	NEUROG1_CpG:143	0.0461522	0.12072	0.0158621	0.0188437	0.0146879	0.0222073
cg22734397	NEUROG1_CpG:143	0.080566	0.203104	0.0593079	0.0757493	0.0457621	0.0420109
cg12065579	NEUROG1_CpG:143	0.110296	0.243851	0.0953575	0.0724623	0.0561925	0.0617786
cg14747563	NEUROG1_CpG:143	0.0147709	0.0880183	0.00684224	0.0223246	0.00773568	0.00829481
cg07035503	NEUROG1_CpG:143	0.037409	0.12202	0.00948915	0.0314335	0.0160717	0.0114804
cg04063589	NEUROG1_CpG:143	0.335427	0.368798	0.139013	0.397329	0.125244	0.131957
cg11260904	NEUROG1_CpG:143	0.179104	0.277463	0.0872699	0.173558	0.0402058	0.0341807
cg07922443	HAND1_CpG:145	0.11516	0.226823	0.0697852	0.0687146	0.070365	0.0591935
cg16532600	HAND1_CpG:145	0.0825286	0.0790241	0.0192026	0.0311256	0.0161312	0.022467
cg25587535	HAND1_CpG:145	0.200926	0.258941	0.215784	0.166332	0.168016	0.146555
cg22382601	HAND1_CpG:145	0.0616334	0.0892628	0.0609933	0.0756725	0.0418703	0.0357361
cg05746069	HAND1_CpG:145	0.0222714	0.0245788	0.0296358	0.02886	0.0184591	0.0139113
cg03431972	HAND1_CpG:145	0.0548278	0.0790298	0.0788401	0.0598029	0.0522691	0.0541363
cg00405677	HAND1_CpG:145	0.072989	0.0871375	0.0642217	0.0596644	0.110401	0.078645
cg04846307	HAND1_CpG:145	0.17559	0.381718	0.222027	0.172555	0.354844	0.292849
cg03158581	HAND1_CpG:145	0.341309	0.494454	0.333384	0.419914	0.556823	0.52331
cg15376615	HAND1_CpG:145	0.170243	0.477024	0.295832	0.307544	0.649562	0.573568
cg26477488	HAND1_CpG:145	0.161011	0.455221	0.313269	0.306553	0.597946	0.497424
cg01834210	HAND1_CpG:145	0.122771	0.209605	0.137009	0.113896	0.471192	0.226891
cg01519897	HAND1_CpG:145	0.351923	0.404945	0.240855	0.29647	0.398477	0.346442
cg06159352	ELMO1_CpG:135	0.247274	0.19822	0.0698848	0.114818	0.0766753	0.0545255
cg00159100	ELMO1_CpG:135	0.112322	0.107026	0.0648545	0.0554578	0.0435683	0.04612
cg00549566	ELMO1_CpG:135	0.16144	0.154331	0.0971041	0.076874	0.0798805	0.0862616
cg08453021	ELMO1_CpG:135	0.14748	0.121666	0.0685796	0.0659116	0.069437	0.0685755
cg11021995	ELMO1_CpG:135	0.232653	0.207916	0.0992519	0.0988338	0.0891072	0.0832762
cg06338562	ELMO1_CpG:135	0.180753	0.16277	0.0467731	0.104492	0.0584442	0.0382965
cg11372090	ELMO1_CpG:135	0.178779	0.225699	0.102757	0.187143	0.0821316	0.104604
cg15067340	ELMO1_CpG:135	0.184603	0.142085	0.118413	0.0595855	0.0885845	0.051077
cg04727332	IGFBP3_CpG:139	0.0384857	0.102554	0.012857	0.0168512	0.0115263	0.00696517
cg06713098	IGFBP3_CpG:139	0.0558085	0.150737	0.0182492	0.0242826	0.00334395	0.0102419
cg14625938	IGFBP3_CpG:139	0.0525641	0.314012	0.0132127	0.0120623	0.00121408	0.00524853
cg07869380	IGFBP3_CpG:139	0.105629	0.116989	0.0300025	0.0168625	0.0187749	0.0211709
cg23191657	IGFBP3_CpG:139	0.196489	0.312524	0.0345737	0.0506014	0.0221893	0.0117957
cg08027385	IGFBP3_CpG:139	0.275575	0.225503	0.0503762	0.054352	0.0441504	0.032094
cg23193639	IGFBP3_CpG:139	0.035452	0.258253	0.049758	0.0531257	0.0756367	0.0194194
cg21268650	IGFBP3_CpG:139	0.069477	0.210237	0.158713	0.151432	0.148221	0.0617229
cg04796162	IGFBP3_CpG:139	0.128159	0.367842	0.143076	0.15356	0.175581	0.091448
cg10677697	IGFBP3_CpG:139	0.0643564	0.29478	0.176529	0.166401	0.21652	0.0730926
cg09619271	IGFBP3_CpG:139	0.0924499	0.402962	0.161966	0.317474	0.374278	0.17034
cg07910986	IGFBP3_CpG:139	0.103776	0.42934	0.131126	0.126789	0.223465	0.10799
cg08831744	IGFBP3_CpG:139	0.145009	0.467831	0.140593	0.168507	0.312737	0.19905
cg23187159	DUSP26_CpG:58	0.425839	0.354816	0.219036	0.226253	0.556721	0.245053
cg19937513	DUSP26_CpG:58	0.44474	0.421644	0.0700234	0.0177062	0.348875	0.0290259
cg25738273	DUSP26_CpG:58	0.204717	0.218873	0.0675104	0.0669648	0.16756	0.0503892
cg19242316	DUSP26_CpG:58	0.352572	0.233058	0.0550192	0.0759874	0.21696	0.0502984
cg05293775	DUSP26_CpG:58	0.143214	0.404624	0.0345495	0.0377607	0.110741	0.0322307
cg20909354	DUSP26_CpG:58	0.195417	0.131491	0.0642208	0.0600758	0.156761	0.0528202
cg26881713	DUSP26_CpG:58	0.20086	0.176382	0.0446418	0.0388663	0.115674	0.0430955
cg13601799	CDKN2A_CpG:63	0.162399	0.219993	0.0284822	0.120947	0.0361432	0.0216398
cg18153401	CDKN2A_CpG:63	0.0225042	0.0256545	0.0201137	0.00978394	0.0136671	0.0142026
cg07042902	CDKN2A_CpG:63	0.0584186	0.0882674	0.0265776	0.047823	0.023224	0.0203518
cg00407600	CDKN2A_CpG:63	0.0887732	0.124706	0.0495604	0.054313	0.0705886	0.0490025
cg26269171	CDKN2A_CpG:63	0.0606581	0.0771894	0.0348218	0.0615049	0.0548701	0.0175944
cg10991751	CDKN2A_CpG:63	0.0642324	0.078902	0.0650065	0.0586834	0.0669629	0.0483644
cg16468520	CDKN2A_CpG:63	0.0304251	0.0601816	0.0108646	0.00588928	0.00745951	0.0175856
cg11075751	CDKN2A_CpG:63	0.0331875	0.0777497	0.0644888	0.0467074	0.0457132	0.0494909
cg02008397	CDKN2A_CpG:63	0.0518427	0.101755	0.0560015	0.038827	0.0508398	0.0605988
cg03079681	CDKN2A_CpG:176	0.0806846	0.0481246	0.0327734	0.0320641	0.0236564	0.0167374
cg07562918	CDKN2A_CpG:176	0.160291	0.17471	0.112727	0.114168	0.105023	0.0976881
cg23426614	CDKN2A_CpG:176	0.021162	0.0020089	0.0352659	0.0178849	0.00171634	0.0135935
cg09776804	CDKN2A_CpG:176	0.0689661	0.0679442	0.0577324	0.0708579	0.0322444	0.0286805
cg23668793	CDKN2A_CpG:176	0.0535721	0.0690984	0.139803	0.0349874	0.0463857	0.0417533
cg26673943	CDKN2A_CpG:176	0.0527842	0.0781462	0.0589797	0.0515709	0.0483541	0.0497
cg00587003	CDKN2A_CpG:176	0.086101	0.0795401	0.0506742	0.0676167	0.0373354	0.0450569
cg00718440	CDKN2A_CpG:176	0.186655	0.224981	0.0782166	0.0539307	0.0672046	0.0619409
cg21004841	CDKN2A_CpG:176	0.146943	0.131374	0.0406126	0.154716	0.040493	0.0408539
cg10848754	CDKN2A_CpG:176	0.072208	0.0215909	0.0152091	0.0309498	0.00831457	0.00852221
cg14430974	CDKN2A_CpG:176	0.0422177	0.092639	0.0151998	0.0430436	0.0157068	0.0088968
cg02022136	MGMT_CpG:75	0.100618	0.0557088	0.0550836	0.0511663	0.039028	0.0359941
cg23998405	MGMT_CpG:75	0.040576	0.0344354	0.0341471	0.00822511	0.0140613	0.0155867
cg01341123	MGMT_CpG:75	0.219201	0.117492	0.136207	0.0705408	0.0971437	0.0911854
cg25946389	MGMT_CpG:75	0.186971	0.0883732	0.10221	0.0827773	0.10657	0.0797544
cg00618725	MGMT_CpG:75	0.272076	0.330357	0.071825	0.226382	0.0716915	0.0685854
cg16215402	MGMT_CpG:75	0.0394314	0.0800283	0.0217984	0.052501	0.0110717	0.0135054
cg18026026	MGMT_CpG:75	0.0456647	0.065042	0.0127112	0.0655439	0.0086249	0.00166223
cg05068430	MGMT_CpG:75	0.0264049	0.0340246	0.0179109	0.050819	0.00924722	0.00224503
cg19706602	MGMT_CpG:75	0.14355	0.190905	0.0401623	0.1621	0.039123	0.0287283
cg02802904	MGMT_CpG:75	0.0264368	0.0251527	0.0128313	0.0288104	0.00655845	0.00495981
cg12981137	MGMT_CpG:75	0.0319737	0.0187743	0.0171079	0.0294118	0.113981	0.00995366
cg19027571	CHFR_CpG:91	0.0449627	0.13463	0.0267092	0.04102	0.0293202	0.0216281
cg19852344	CHFR_CpG:91	0.0299767	0.0261018	0.0193728	0.0160099	0.0231692	0.0102184
cg19137098	CHFR_CpG:91	0.0400404	0.052114	0.0151241	0.0473617	0.0177097	0.0155241
cg25463381	CHFR_CpG:91	0.0263561	0.0432421	0.0146279	0.0437532	0.00953615	0.0134179
cg19313015	CHFR_CpG:91	0.023186	0.0185732	0.00619726	0.0169184	0.0112097	0.00790413
cg21273703	CHFR_CpG:91	0.0775168	0.038943	0.0176249	0.0120376	0.0100953	0.00174551
cg00256785	CHFR_CpG:91	0.0563766	0.0372561	0.0154427	0.0196737	0.00967101	0.00832234
cg23653008	CHFR_CpG:91	0.111887	0.186815	0.14158	0.199739	0.118396	0.150014
cg27040423	CHFR_CpG:91	0.059688	0.0707382	0.0541722	0.0557671	0.0618724	0.0640416
cg27084026	CHFR_CpG:91	0.0597582	0.0537265	0.0376035	0.0711648	0.0349074	0.035229
cg02667335	CHFR_CpG:91	0.123175	0.127346	0.1191	0.091982	0.077321	0.0409862
cg14519294	CHFR_CpG:91	0.126171	0.119214	0.0860769	0.0945914	0.0812171	0.0699389
cg24727133	CHFR_CpG:91	0.0652777	0.0892304	0.0569812	0.0545215	0.0420875	0.0391177
cg15063355	CHFR_CpG:91	0.0825956	0.0964115	0.0458218	0.0451499	0.0385032	0.0413382
cg12551582	CHFR_CpG:91	0.068921	0.0432633	0.00851556	0.0166084	0.0113132	0.00249709
cg22202031	CHFR_CpG:91	0.0968122	0.0902801	0.0621611	0.102058	0.0378546	0.0235542
cg18533833	CHFR_CpG:91	0.0227537	0.0134101	0.0138807	0.0223173	0.0113228	0.0118393
cg04774496	CHFR_CpG:91	0.00711997	0.00649093	0.00745199	0.0483257	0.0141199	0.00615584
cg26410484	CHFR_CpG:91	0.124645	0.135037	0.0236949	0.077846	0.0327645	0.0313161
cg10223066	CHFR_CpG:91	0.0103488	0.00537115	0.00722101	0.0032826	0.00606586	0.00332396
cg00470794	CHFR_CpG:91	0.0325444	0.0320534	0.00121175	0.00661626	0.0117271	0
cg26394825	CHFR_CpG:91	0.0650218	0.0692845	0.0240786	0.0249155	0.0075781	0.00604279
cg07951978	CHFR_CpG:91	0.0543611	0.0178088	0.0206056	0.0123297	0.00824022	0.00738453
cg27382164	CHFR_CpG:91	0.0576093	0.0337951	0.0229179	0.00190476	0.014792	0.0166362
cg26832509	CHFR_CpG:91	0.0233278	0.00434311	0.00564596	0.0298895	0.0179248	0.0139211
cg04044684	CHFR_CpG:91	0.0917958	0.117888	0.0704296	0.0713995	0.0673743	0.043426
cg04888085	THBS1_CpG:109	0.0812255	0.107282	0.0219289	0.0352292	0.0175805	0.0187605
cg19570574	THBS1_CpG:109	0.116545	0.138253	0.127624	0.0992985	0.0947904	0.100032
cg14182667	THBS1_CpG:109	0.117142	0.129323	0.0788904	0.0887708	0.0861081	0.046754
cg13360562	THBS1_CpG:109	0.149852	0.0803106	0.0589115	0.0465711	0.061674	0.0477221
cg20043291	THBS1_CpG:109	0.0675221	0.0408096	0.0288664	0.0258703	0.0206206	0.0124733
cg04051458	THBS1_CpG:109	0.120785	0.142601	0.0857581	0.0761635	0.0777844	0.0688816
cg22222560	THBS1_CpG:109	0.0866902	0.0893134	0.0638957	0.0266103	0.0492874	0.0455988
cg07276078	THBS1_CpG:109	0.0450099	0.0430745	0.0244333	0.0248619	0.0144302	0.0115227
cg14519850	THBS1_CpG:109	0.129431	0.115264	0.0748798	0.0753923	0.0604396	0.0539889
cg12154418	THBS1_CpG:109	0.206861	0.204242	0.107913	0.112926	0.103623	0.0725156
cg09291834	THBS1_CpG:109	0.0340065	0.0318358	0.0222829	0.0124858	0.0206359	0.0122031
cg13458407	THBS1_CpG:109	0.099685	0.0877854	0.0193612	0.00100301	0.0104802	0.0124174
cg22580173	THBS1_CpG:109	0.231639	0.285172	0.0815218	0.1284	0.0708309	0.0588236
cg05886626	THBS1_CpG:109	0.188551	0.220229	0.177523	0.262629	0.228955	0.2009
cg11200929	CRABP1_CpG:36	0.228534	0.5594	0.249002	0.404488	0.417102	0.295566
cg10251896	CRABP1_CpG:36	0.281964	0.594578	0.27558	0.447736	0.445099	0.299978
cg23337754	CRABP1_CpG:36	0.197631	0.685583	0.346974	0.462174	0.541487	0.295715
cg17133183	CRABP1_CpG:36	0.149989	0.640795	0.258767	0.446766	0.458229	0.28711
cg03014241	SOCS1_CpG:202	0.374224	0.507052	0.297626	0.222821	0.209294	0.246278
cg10784813	SOCS1_CpG:202	0.253273	0.269185	0.239264	0.220728	0.192885	0.183707
cg04004558	SOCS1_CpG:202	0.259783	0.37018	0.247962	0.176156	0.192905	0.177236
cg04266460	SOCS1_CpG:202	0.288945	0.209264	0.0455286	0.0381917	0.0727653	0.0442987
cg06220235	SOCS1_CpG:202	0.118374	0.229777	0.0230586	0.0271382	0.0139832	0.0467168
cg01717706	SOCS1_CpG:202	0.146523	0.0982849	0.0666582	0.057333	0.0471136	0.048265
cg26012103	SOCS1_CpG:202	0.155982	0.137222	0.0629161	0.107676	0.0678563	0.0444611
cg00487159	SOCS1_CpG:202	0.134267	0.134619	0.0699674	0.0500645	0.0517118	0.0560575
cg11973052	SOCS1_CpG:202	0.0198681	0.017523	0.00641248	0	0.00845778	0.00550483
cg27003951	SOCS1_CpG:202	0.196112	0.187412	0.0785468	0.242185	0.0677656	0.0824921
cg27540841	SOCS1_CpG:202	0.0602813	0.106383	0.0339375	0.0790191	0.00888252	0.0183378
cg03553358	SOCS1_CpG:202	0.168001	0.246052	0.102352	0.237477	0.143728	0.161022
cg12642006	SOCS1_CpG:202	0.319273	0.300934	0.118945	0.344308	0.138262	0.116306
cg26233182	SOCS1_CpG:202	0.130145	0.144637	0.0355752	0.116253	0.0148283	0.0143006
cg01330880	SOCS1_CpG:202	0.107598	0.0835203	0.0445405	0.0777027	0.0139282	0.0213495
cg06082432	SOCS1_CpG:202	0.184995	0.192193	0.0483117	0.160377	0.0483562	0.0328621
cg06295404	SOCS1_CpG:202	0.0976105	0.113272	0.0255526	0.0806667	0.0204338	0.0290924
cg09567644	SOCS1_CpG:202	0.151912	0.142036	0.0681391	0.139049	0.0615355	0.050597
cg03195600	SOCS1_CpG:202	0.325847	0.2904	0.217692	0.249797	0.0905908	0.0946634
cg05766667	SOCS1_CpG:202	0.0683082	0.0628571	0.0264382	0.0487633	0.0286316	0.0213421
cg00674265	SOCS1_CpG:202	0.164282	0.192657	0.129481	0.124098	0.0889357	0.0857318
cg14315444	CACNA1G_CpG:241	0.31346	0.300547	0.271327	0.198327	0.264093	0.230012
cg08133931	CACNA1G_CpG:241	0.356184	0.531423	0.420626	0.280297	0.409211	0.317932
cg16829453	CACNA1G_CpG:241	0.188138	0.508332	0.325981	0.153342	0.269113	0.179668
cg25886457	CACNA1G_CpG:241	0.0639586	0.23531	0.0524017	0.0670554	0.0982798	0.0452118
cg26892115	CACNA1G_CpG:241	0.0875961	0.131539	0.0412814	0.0236035	0.0780061	0.0446554
cg24280645	CACNA1G_CpG:241	0.0224415	0.0718028	0.02204	0.0187426	0.026612	0.0145126
cg05942574	CACNA1G_CpG:241	0.383996	0.429288	0.371902	0.344637	0.477113	0.347852
cg11071401	CACNA1G_CpG:241	0.225961	0.273746	0.231119	0.254833	0.203156	0.152908
cg09529433	CACNA1G_CpG:241	0.0668303	0.0728118	0.0582222	0.0785774	0.059453	0.0415426
cg01620849	CACNA1G_CpG:241	0.0450301	0.0706068	0.049052	0.0566046	0.0349004	0.0350372
cg16068336	CACNA1G_CpG:241	0.0792594	0.0900504	0.0723168	0.0612456	0.0510692	0.0376832
cg04778194	CACNA1G_CpG:241	0.0590992	0.138173	0.0982099	0.0940938	0.069305	0.061805
cg23599559	CACNA1G_CpG:241	0.114352	0.11658	0.0830672	0.0910915	0.0727016	0.056886
cg01811187	CACNA1G_CpG:241	0.167638	0.167594	0.163098	0.187422	0.159246	0.1413
cg14261472	CACNA1G_CpG:241	0.0797868	0.135291	0.047993	0.0381211	0.0315683	0.039939
cg19450714	CACNA1G_CpG:241	0.0972464	0.171409	0.21081	0.386661	0.125615	0.0666849
cg12573516	CACNA1G_CpG:241	0.0360718	0.0398756	0.0777207	0.0669876	0.0608897	0.059887
cg03141709	CACNA1G_CpG:241	0.127459	0.19935	0.135408	0.146361	0.129758	0.0983499
cg20811659	CACNA1G_CpG:241	0.210266	0.273846	0.246134	0.296275	0.228783	0.200616
cg02344539	CACNA1G_CpG:241	0.130611	0.0924819	0.214835	0.272271	0.0988382	0.109617
cg01507046	CACNA1G_CpG:241	0.0966984	0.0680431	0.0575841	0.0591611	0.0287323	0.0266339
cg27390596	CACNA1G_CpG:241	0.0997647	0.0759723	0.0665234	0.0607707	0.0503613	0.0540878
cg15033031	CACNA1G_CpG:241	0.106476	0.0984217	0.0967953	0.0922424	0.0818589	0.0815989
cg16766889	CACNA1G_CpG:241	0.127206	0.0781633	0.0221411	0.00278242	0.0293165	0.0141808
cg09135695	CACNA1G_CpG:241	0.111316	0.104744	0.0247505	0.0289421	0.0353152	0.0237671
cg10383028	CACNA1G_CpG:241	0.105807	0.0746245	0.0137619	0.0255249	0.0119304	0.0137814
cg09376537	CACNA1G_CpG:241	0.218304	0.147989	0.0198053	0.0188172	0.0232274	0.0275353
cg18337803	CACNA1G_CpG:241	0.0871836	0.0828821	0.0209983	0.0343195	0.0165889	0.0180392
cg20467136	CACNA1G_CpG:241	0.0596641	0.0551724	0.00979021	0.0330083	0.0182421	0.0161204
cg23614229	CACNA1G_CpG:241	0.208322	0.348102	0.091809	0.187566	0.087503	0.0770001
cg11262815	CACNA1G_CpG:241	0.240431	0.620689	0.333768	0.253823	0.294086	0.295683
cg18454685	CACNA1G_CpG:241	0.156018	0.489316	0.189345	0.112433	0.244592	0.190486
cg03087372	RASSF2_CpG:96	0.161264	0.266789	0.246168	0.179679	0.245313	0.214672
cg16818740	RASSF2_CpG:96	0.110694	0.109934	0.0703842	0.0702723	0.0468519	0.0554101
cg11988831	RASSF2_CpG:96	0.0979872	0.0909322	0.040702	0.0245902	0.0331621	0.041501
cg16884569	RASSF2_CpG:96	0.037125	0.063385	0.0384107	0.0678341	0.0442328	0.0417455
cg20656261	RASSF2_CpG:96	0.0219725	0.0209474	0.0146849	0.012682	0.0100134	0.00782845
cg07994622	RASSF2_CpG:96	0.154919	0.144455	0.091292	0.0759436	0.0765737	0.0815449
cg01444578	ADAMTS1_CpG:157	0.0781896	0.0667135	0.071139	0.0692413	0.0570654	0.0592901
cg24262066	ADAMTS1_CpG:157	0.0553788	0.0735472	0.0247955	0.0278965	0.00760558	0.0123311
cg00472814	ADAMTS1_CpG:157	0.09229	0.105601	0.0470006	0.0441289	0.0435565	0.038491
cg12282100	ADAMTS1_CpG:157	0.0623782	0.0490602	0.0622084	0.0807947	0.0622877	0.033871
cg16230559	HIC2_CpG:128	0.139521	0.133409	0.10969	0.123197	0.0812621	0.086638
